# Supplementary material for: Towards streamlined product information: reporting of transporter-mediated drug interactions
Source: Eur J Clin Pharmacol. 2024 Nov 15;81(1):151–61. doi: 10.1007/s00228-024-03772-9 (PMC11695577; doi:10.1007/s00228-024-03772-9)
Supplement: Supplementary file 2 — Supplementary file2 (XLSX 1.18 MB) [file 228_2024_3772_MOESM2_ESM.xlsx]

## Sheet: ToC
Original research paper for the European Journal of Clinical Pharmacology									Table of contents
Title: Towards streamlined product information: Reporting of transporter-mediated drug interactions									1.	OATP PICROSS output and exclusions
									2.	OATP1B1 data analysis
Valeria Asmar									3.	OATP1B1 plots
Erik Bergman									4.	OATP1B1 ATC codes
Elin Lindhagen									5.	OATP1B3 data analysis
Kim Sherwood									6.	OATP1B3 plots
Gabriel Westman https://orcid.org/0000-0001-9402-772X									7.	OATP1B3 ATC codes
Fabienne Zdenka Gaugaz https://orcid.org/0000-0001-9171-8891									8.	BCRP PICROSS output and exclusions
									9.	BCRP data analysis
Swedish Medical Products Agency, Uppsala, Sweden,									10.	BCRP plots
									11.	BCRP ATC codes
									12.	Venn diagrams
Corresponding author:									13.	EMA list of approved medicinal products
Fabienne Z. Gaugaz
Swedish Medical Products Agency, Uppsala, Sweden
fabienne.gaugaz@lakemedelsverket.se

## Sheet: 1. OATP PICROSS output
Product Name	API	ATC code	SmPC Section	SmPC SubSection	SmPC Text	Authorisation Date	Excluded products	Ground for exclusion: Generic/Duplicate/Orphan/Non-Orphan	Ground for exclusion: Products approved after 2012, but APIs approved prior to 2012	Ground for exclusion: Products approved before 2012	Ground for exclusion: Products lackning information on OATP1B1/1B3	Ground for exclusion: Fixed-dose combination prodcuts with identical warning text	Sum of exclusions
SUM								10	20	51	2	16	99
Triumeq	abacavir sulfate / dolutegravir sodium / lamivudine	J05AR13	5	2	UGT1A1 or UGT2B7, or the transporters Pgp, BCRP, BSEP, organic anion transporting polypeptide 1B1 (OATP1B1), OATP1B3, OCT1, MATE2-K, multidrug resistance-associated protein 2 (MRP2) or.	2014-08-31	Triumeq					Yes
Triumeq	abacavir sulfate / dolutegravir sodium / lamivudine	J05AR13	5	2	In vitro, dolutegravir was not a substrate of human OATP 1B1, OATP 1B3 or OCT 1.	2014-08-31
Triumeq	abacavir sulfate / dolutegravir sodium / lamivudine	J05AR13	5	2	In vitro, abacavir did not inhibit or induce CYP enzymes (other than CY1A1 and CYP3A4 [limited potential], see section 4.5) and demonstrates no or weak inhibition of OATP1B1, OAT1B3, OCT1,.	2014-08-31
Triumeq	abacavir sulfate / dolutegravir sodium / lamivudine	J05AR13	5	2	OATP1B1, OATP1B3, OCT1, OCT2, OAT1, MATE1, MATE2-K, MRP2 or MRP4 therefore medicinal products that modulate these transporters are not expected to affect abacavir plasma concentrations.	2014-08-31
Triumeq	abacavir sulfate / dolutegravir sodium / lamivudine	J05AR13	5	2	In vitro, lamivudine did not inhibit or induce CYP enzymes (such as CYP3A4, CYP2C9 or CYP2D6) and demonstrated no or weak inhibition of OATP1B1, OAT1B3, OCT3, BCRP, P-gp, MATE1 or.	2014-08-31
Eladynos	abaloparatide	H05AA04	5	2	Furthermore, abaloparatide does not inhibit P-gp, BCRP, OAT1, OAT3, OCT2, OATP1B1 and OATP1B3 transporters in vitro at its clinically relevant concentrations.	2022-12-12
Abiraterone Accord	abiraterone	L02BX03	4	5	In vitro, the major metabolites abiraterone sulphate and N-oxide abiraterone sulphate were shown to inhibit the hepatic uptake transporter OATP1B1 and as a consequence it may increase the concentrations of medicinal products eliminated by OATP1B1.	2021-04-26	Abiraterone Accord		Yes
Zytiga	abiraterone	L02BX03	4	5	In vitro, the major metabolites abiraterone sulphate and N-oxide abiraterone sulphate were shown to inhibit the hepatic uptake transporter OATP1B1 and as a consequence it may increase the concentrations of medicinal products eliminated by OATP1B1.	2011-09-05	Zytiga			Yes
Abiraterone Mylan	abiraterone acetate	L02BX03	4	5	In vitro, the major metabolites abiraterone sulphate and N-oxide abiraterone sulphate were shown to inhibit the hepatic uptake transporter OATP1B1 and as a consequence it may increase the concentrations of medicinal products eliminated by OATP1B1.	2021-08-20	Abiraterone Mylan		Yes
Calquence	acalabrutinib	L01EL02	5	2	Co-administration with an OATP1B1/1B3 inhibitor (600 mg rifampin, single dose) resulted in an increase in acalabrutinib Cmax and AUC by 1.2-fold and 1.4-fold (N24, healthy subjects), respectively, which is not clinically relevant.	2020-11-05
Calquence	acalabrutinib	L01EL02	5	2	Acalabrutinib and ACP-5862 do not inhibit P-gp, OAT1, OAT3, OCT2, OATP1B1, OATP1B3 and.	2020-11-05
Giotrif	afatinib	L01XE13	5	2	In vitro data indicated that drug-drug interactions with afatinib due to inhibition of OATP1B1,.	2013-09-25
Giotrif	afatinib	L01XE13	5	2	OATP1B3, OATP2B1, OAT1, OAT3, OCT1, OCT2, and OCT3 transporters are considered unlikely.	2013-09-25
Alecensa	alectinib	L01ED03	5	2	BCRP or organic anion-transporting polypeptide (OATP) 1B1/B3.	2017-02-16
Alecensa	alectinib	L01ED03	5	2	Alectinib did not inhibit OATP1B1/OATP1B3, OAT1, OAT3 or OCT2 at clinically relevant concentrations in vitro.	2017-02-16
Rasilez	aliskiren	C09XA02	4	5	(OATP1A2) (see section Organic anion transporting polypeptide (OATP below) inhibitors), there is a potential for aliskiren to reduce plasma torasemide exposure by an interference with the absorption process.	2007-08-22	Rasilez			Yes
Rasilez	aliskiren	C09XA02	4	5	Organic anion transporting polypeptide (OATP) inhibitors.	2007-08-22
Rasilez	aliskiren	C09XA02	4	5	Therefore, the potential exists for interactions between OATP inhibitors and aliskiren when administered concomitantly (see section Fruit juice and drinks containing plant extracts above).	2007-08-22
Piqray	alpelisib	L01XE	5	2	(P-gp, BCRP, MRP2, BSEP), solute carrier transporters at the liver inlet (OATP1B1, OATP1B3,.	2020-07-27
Ambrisentan Mylan	ambrisentan	C02KX02	4	5	Co-administration of rifampicin (an inhibitor of Organic Anion Transporting Polypeptide [OATP], a strong inducer of CYP3A and 2C19, and inducer of P-gp and uridine-diphospho- glucuronosyltransferases [UGTs]) was associated with a transient (approximately 2-fold) increase in ambrisentan exposure following initial doses in healthy volunteers.	2019-06-20	Ambrisentan Mylan		Yes
Ambrisentan Mylan	ambrisentan	C02KX02	4	5	In vitro, ambrisentan has no inhibitory effect on human transporters at clinically relevant concentrations, including the P-glycoprotein (Pgp), breast cancer resistance protein (BCRP), multi- drug resistance related protein 2 (MRP2), bile salt export pump (BSEP), organic anion transporting polypeptides (OATP1B1 and OATP1B3) and the sodium-dependent taurocholate co-transporting polypeptide (NTCP).	2019-06-20
Ambrisentan Mylan	ambrisentan	C02KX02	5	2	In vitro, ambrisentan has no inhibitory effect on human transporters at clinically relevant concentrations, including Pgp, BCRP, MRP2, BSEP, OATP1B1,.	2019-06-20
Ambrisentan Mylan	ambrisentan	C02KX02	5	2	OATP1B3 and NTCP.	2019-06-20
Ambrisentan Mylan	ambrisentan	C02KX02	5	2	UGT1A1, UGT1A6, UGT1A9, UGT2B7 or cytochrome P450 enzymes 1A2, 2A6, 2B6, 2C8, 2C9, 2C19, 2D6, 2E1, 3A4 or transport via BSEP, BCRP, Pgp, MRP2, OATP1B1/3, or NTCP.	2019-06-20
Ambrisentan Mylan	ambrisentan	C02KX02	5	2	OATP inhibition.	2019-06-20
Volibris	ambrisentan	C02KX02	4	5	Co-administration of rifampicin (an inhibitor of Organic Anion Transporting Polypeptide [OATP], a strong inducer of CYP3A and 2C19, and inducer of P-gp and uridine-diphospho- glucuronosyltransferases [UGTs]) was associated with a transient (approximately 2-fold) increase in ambrisentan exposure following initial doses in healthy volunteers.	2008-04-20	Volibris			Yes
Volibris	ambrisentan	C02KX02	4	5	In vitro, ambrisentan has no inhibitory effect on human transporters at clinically relevant concentrations, including the P-glycoprotein (Pgp), breast cancer resistance protein (BCRP), multi- drug resistance related protein 2 (MRP2), bile salt export pump (BSEP), organic anion transporting polypeptides (OATP1B1 and OATP1B3) and the sodium-dependent taurocholate co-transporting polypeptide (NTCP).	2008-04-20
Volibris	ambrisentan	C02KX02	5	2	In vitro, ambrisentan has no inhibitory effect on human transporters at clinically relevant concentrations, including Pgp, BCRP, MRP2, BSEP, OATP1B1,.	2008-04-20
Volibris	ambrisentan	C02KX02	5	2	OATP1B3 and NTCP.	2008-04-20
Volibris	ambrisentan	C02KX02	5	2	UGT1A1, UGT1A6, UGT1A9, UGT2B7 or cytochrome P450 enzymes 1A2, 2A6, 2B6, 2C8, 2C9, 2C19, 2D6, 2E1, 3A4 or transport via BSEP, BCRP, Pgp, MRP2, OATP1B1/3, or NTCP.	2008-04-20
Volibris	ambrisentan	C02KX02	5	2	OATP inhibition.	2008-04-20
Dafiro HCT	amlodipine besilate, valsartan, hydrochlorothiazide	C09DX01	4	5	The results of an in vitro study with human liver tissue indicate that valsartan is a substrate of the hepatic uptake transporter OATP1B1 and of the hepatic efflux transporter.	2009-11-03	Dafiro HCT			Yes
Exforge HCT	amlodipine besilate, valsartan, hydrochlorothiazide	C09DX01	4	5	The results of an in vitro study with human liver tissue indicate that valsartan is a substrate of the hepatic uptake transporter OATP1B1 and of the hepatic efflux transporter.	2009-10-15	Exforge HCT			Yes
Copalia	amlodipine, valsartan	C09DB01	4	5	The results of an in vitro study with human liver tissue indicate that valsartan is a substrate of the hepatic uptake transporter OATP1B1 and of the hepatic efflux transporter MRP2.	2007-01-15	Copalia			Yes
Dafiro	amlodipine, valsartan	C09DB01	4	5	The results of an in vitro study with human liver tissue indicate that valsartan is a substrate of the hepatic uptake transporter OATP1B1 and of the hepatic efflux transporter MRP2.	2007-01-15	Dafiro			Yes
Exforge	amlodipine, valsartan	C09DB01	4	5	The results of an in vitro study with human liver tissue indicate that valsartan is a substrate of the hepatic uptake transporter OATP1B1 and of the hepatic efflux transporter MRP2.	2007-01-16	Exforge			Yes
Copalia HCT	amlodipine, valsartan, hydrochlorothiazide	C09DX01	4	5	The results of an in vitro study with human liver tissue indicate that valsartan is a substrate of the hepatic uptake transporter OATP1B1 and of the hepatic efflux transporter.	2009-11-03	Copalia HCT			Yes
Erleada	apalutamide	L02BB05	4	5	Apalutamide was shown to be a weak inducer of P-glycoprotein (P-gp), breast cancer resistance protein (BCRP), and organic anion transporting polypeptide 1B1 (OATP1B1) clinically.	2019-01-14
Erleada	apalutamide	L02BB05	4	5	(P-gp substrate) and 41 decrease in the AUC of rosuvastatin (BCRP/OATP1B1 substrate) but had no impact on Cmax.	2019-01-14
Erleada	apalutamide	L02BB05	4	5	Concomitant use of Erleada with medicinal products that are substrates of P-gp (e.g., colchicine, dabigatran etexilate, digoxin), BCRP or OATP1B1 (e.g., lapatinib, methotrexate, rosuvastatin, repaglinide) can result in lower exposure of these medicinal products.	2019-01-14
Erleada	apalutamide	L02BB05	4	5	P-gp, BCRP or OATP1B1 are co-administered with Erleada, evaluation for loss of efficacy of the substrate should be performed and dose adjustment of the substrate may be required to maintain optimal plasma concentrations.	2019-01-14
Erleada	apalutamide	L02BB05	5	2	OATP1B1 or OATP1B3.	2019-01-14
Otezla	apremilast	L04AA32	5	2	(OATP)1B1 and OATP1B3, or breast cancer resistance protein (BCRP) and is not a substrate for these transporters.	2015-01-15
Translarna	ataluren	M09AX03	4	5	(OATP1B3).	2014-07-31
Translarna	ataluren	M09AX03	4	5	In a clinical study to evaluate the potential for ataluren to inhibit the OATP1B3 transport system using a single-dose of 80 mg telmisartan, an in-vitro selective OATP1B3 substrate, ataluren increased the exposure to telmisartan by 28.	2014-07-31
Translarna	ataluren	M09AX03	4	5	OATP1B3 because of the risk of increased concentration of these medicinal products (e.g.	2014-07-31
Atazanavir Krka	atazanavir	J05AE08	4	5	The mechanism of interaction between atazanavir/ritonavir and sofosbuvir/velpatasvir/voxilaprevir is inhibition of OATP1B, Pgp, and.	2019-03-25	Atazanavir Krka		Yes
Atazanavir Mylan	atazanavir	J05AE08	4	5	The mechanism of interaction between atazanavir/ritonavir and sofosbuvir/velpatasvir/voxilaprevir is inhibition of OATP1B, Pgp, and CYP3A.	2016-08-22	Atazanavir Mylan		Yes
Reyataz	atazanavir sulfate	J05AE08	4	5	REYATAZ/ritonavir and sofosbuvir/velpatasvir/voxilaprevir is inhibition of OATP1B, P-gp, and CYP3A.	2004-03-01	Reyataz			Yes
Evotaz	atazanavir, cobicistat	J05AR15	4	5	Cobicistat inhibits the transporters p-glycoprotein (P-gp), BCRP, MATE1, OATP1B1 and OATP1B3.	2015-07-13	Evotaz					Yes
Evotaz	atazanavir, cobicistat	J05AR15	4	5	MATE1, OATP1B1 and OATP1B3 may result in increased plasma concentrations of the co-administered medicinal products (see section 4.4).	2015-07-13
Evotaz	atazanavir, cobicistat	J05AR15	4	5	OATP1B, Pgp, and CYP3A.	2015-07-13
Aquipta	atogepant	N02CD07	4	2	Strong CYP3A4 inhibitors 10 mg. Strong OATP inhibitors 10 mg. Special populations.	2023-08-11
Aquipta	atogepant	N02CD07	4	5	Organic anion transporting polypeptide (OATP) inhibitors (e.g., rifampicin, ciclosporin, ritonavir) can significantly increase systemic exposure to atogepant.	2023-08-11
Aquipta	atogepant	N02CD07	5	2	Atogepant is a substrate of P-gp, BCRP, OATP1B1, OATP1B3, and OAT1.	2023-08-11
Aquipta	atogepant	N02CD07	5	2	Dose adjustment for concomitant use with strong inhibitors of OATP is recommended based on a clinical interaction study with a strong OATP inhibitor.	2023-08-11
Aquipta	atogepant	N02CD07	5	2	Atogepant is a weak inhibitor of OATP1B1, OATP1B3, OCT1, and.	2023-08-11
Spedra	avanafil	G04BE10	4	5	At clinically relevant concentrations avanafil is not an inhibitor of OATP1B1, OATP1B3, OCT1,.	2013-06-21
Ayvakyt	avapritinib	L01EX18	5	2	In vitro, avapritinib is not a substrate of P-gp, BCRP, OAT1, OAT3, OCT1, OCT2, OATP1B1,.	2020-09-24
Ayvakyt	avapritinib	L01EX18	5	2	OATP1B3, MATE1, MATE2-K and BSEP at clinically relevant concentrations.	2020-09-24
Ayvakyt	avapritinib	L01EX18	5	2	In vitro, avapritinib did not inhibit OATP1B1, OATP1B3, OAT1, OAT3, OCT1, or OCT2 at clinically relevant concentrations.	2020-09-24
Doptelet	avatrombopag	B02BX	5	2	Based on in vitro studies, no other transporting proteins (OATP1B1,.	2019-06-20
Doptelet	avatrombopag	B02BX	5	2	OATP1B3, OCT2, OAT1, and OAT3) are expected to play a significant role in the disposition of avatrombopag.	2019-06-20
Doptelet	avatrombopag	B02BX	5	2	(BCRP) but not organic anion transporter polypeptide (OATP) 1B1 and 1B3, and organic cation transporter (OCT) 2 in vitro.	2019-06-20
Doptelet	avatrombopag	B02BX	5	2	Avatrombopag is not a substrate for OATP1B1, OATP1B3, OCT2, OAT1, and OAT3.	2019-06-20
Onureg	azacitidine	L01BC07	4	5	No clinically relevant drug-drug interactions are expected when Onureg is co-administered with substrates of P-glycoprotein (P-gp), breast cancer resistance protein (BCRP), organic anion transporters (OAT) OAT1 and OAT3, organic anion transporting polypeptides (OATP) OATP1B1 and OATP1B3, or organic cation transporter (OCT).	2021-06-17
Xofluza	baloxavir marboxil	J05AX25	5	2	Based on in vitro transporter studies and in vivo DDI studies, no relevant pharmacokinetic interaction is anticipated between baloxavir marboxil or baloxavir and medicines which are substrates of the following transporters: OATP1B1, OATP1B3, OCT1, OCT2, OAT1, OAT3, MATE1, or MATE2K.	2021-01-07
Olumiant	baricitinib	L04AA37	4	5	Coadministration of baricitinib with ciclosporin (Pgp/BCRP inhibitor) or methotrexate (substrate of several transporters including OATP1B1, OAT1, OAT3, BCRP, MRP2,.	2017-02-13
Olumiant	baricitinib	L04AA37	4	5	OATP1B1, OATP1B3, BCRP, MATE1 and MATE2-K at clinically relevant concentrations.	2017-02-13
Olumiant	baricitinib	L04AA37	5	2	OAT3, OCT2, OATP1B1, OATP1B3, BCRP, MATE1 and MATE2-K at clinically relevant concentrations.	2017-02-13
Sirturo	bedaquiline	J04AK05	5	2	Bedaquiline was a weak OCT1, OATP1B1 and OATP1B3 substrate in vitro, while M2 was not.	2014-03-05
Sirturo	bedaquiline	J04AK05	5	2	Bedaquiline and M2 did not inhibit the transporters P-gp, OATP1B1, OATP1B3,.	2014-03-05
Blenrep	belantamab mafodotin	L01XC39	5	2	In vitro studies demonstrated that cys-mcMMAF is a substrate of organic anion transporting polypeptide (OATP)1B1 and OATP1B3, multidrug resistance-associated protein (MRP)1, MRP2,.	2020-08-25
Nilemdo	bempedoic acid	C10AX	4	5	Bempedoic acid and its glucuronide weakly inhibit OATP1B1 and OATP1B3 at clinically relevant concentrations.	2020-04-01	Nilemdo	Yes
Nilemdo	bempedoic acid	C10AX	4	5	OATP1B1 or OATP1B3 (i.e., bosentan, fimasartan, asunaprevir, glecaprevir, grazoprevir, voxilaprevir, and statins such as atorvastatin, pravastatin, fluvastatin, pitavastatin, rosuvastatin, and simvastatin [see section 4.4]) may result in increased plasma concentrations of these medicinal products.	2020-04-01
Nilemdo	bempedoic acid	C10AX	4	5	This increase is likely due to inhibition of OATP1B1 by bempedoic acid, which results in decreased hepatic uptake and subsequently decreased elimination of ezetimibe-glucuronide.	2020-04-01
Nustendi	bempedoic acid, ezetimibe	C10B	4	5	Bempedoic acid and its glucuronide weakly inhibit OATP1B1 and OATP1B3 at clinically relevant concentrations.	2020-03-27
Nustendi	bempedoic acid, ezetimibe	C10B	4	5	Coadministration of Nustendi with medicinal products that are substrates of OATP1B1 or OATP1B3 (i.e., bosentan, fimasartan, asunaprevir, glecaprevir, grazoprevir, voxilaprevir, and statins such as atorvastatin, pravastatin, fluvastatin, pitavastatin, rosuvastatin, and simvastatin [see section 4.4]) may result in increased plasma concentrations of these medicinal products.	2020-03-27
Nustendi	bempedoic acid, ezetimibe	C10B	5	2	OATP1B1 by bempedoic acid, which results in decreased hepatic uptake and subsequently decreased elimination of ezetimibe-glucuronide.	2020-03-27
Bosulif	bosutinib	0	4	5	(BCRP, systemically), organic anion transporting polypeptide (OATP)1B1, OATP1B3, organic anion transporter (OAT)1, OAT3, organic cation transporter (OCT)2 at clinically relevant concentrations, but may have the potential to inhibit BCRP in the gastrointestinal tract and OCT1.	2013-03-27
Briviact (in Italy: Nubriveo)	brivaracetam	N03AX23	5	2	In vitro, brivaracetam is not a substrate of human P- glycoprotein (P-gp), multidrug resistance proteins (MRP) 1 and 2, and likely not organic anion transporter polypeptide 1B1 (OATP1B1) and OATP1B3.	2016-01-13
Briviact (in Italy: Nubriveo)	brivaracetam	N03AX23	5	2	CYP2D6, CYP3A4, or the transporters P-gp, BCRP, BSEP MRP2, MATE-K, MATE-1, OATP1B1,.	2016-01-13
Briviact (in Italy: Nubriveo)	brivaracetam	N03AX23	5	2	OATP1B3, OAT1 and OCT1 at clinically relevant concentrations.	2016-01-13
Hepcludex	bulevirtide	J05A	4	5	In vitro an inhibition of OATP1B1/3 transporters by bulevirtide was observed, albeit only at a concentration 0.5 µM, which is only reached in vivo after administration of high bulevirtide doses.	2020-07-31
Hepcludex	bulevirtide	J05A	4	5	As a precautionary measure, close clinical monitoring is warranted when OATP1B1/3 substrates (e.g.	2020-07-31
Hepcludex	bulevirtide	J05A	5	2	Based on the in vitro studies, no clinically relevant interaction is expected for most common efflux transporters (MDR1, BCRP, BSEP, MATE1 and MATE2K) and uptake transporters (OATP2B1,.	2020-07-31
Hepcludex	bulevirtide	J05A	5	2	A specific in vitro interaction was identified with the organic anion transporting polypeptides, OATP1B1 and OATP1B3 with IC50 values of 0.5 and 8.7 µM, respectively.	2020-07-31
Cabazitaxel Accord	cabazitaxel	L01CD04	4	5	OATP1B1.	2020-08-28	Cabazitaxel Accord		Yes
Cabazitaxel Accord	cabazitaxel	L01CD04	4	5	Transport Polypeptides OATP1B1.	2020-08-28
Cabazitaxel Accord	cabazitaxel	L01CD04	4	5	The risk of interaction with OATP1B1 substrates (e.g.	2020-08-28
Cabazitaxel Accord	cabazitaxel	L01CD04	4	5	A time interval of 12 hours is recommended before the infusion and at least 3 hours after the end of infusion before administering the OATP1B1 substrates.	2020-08-28
Cabazitaxel Accord	cabazitaxel	L01CD04	5	2	Polypeptide OATP1B3 (CCK8) at concentrations at least 15 fold what is observed in clinical setting while it inhibited the transport of OATP1B1 (estradiol-17β-glucuronide) at concentrations only 5 fold what is observed in clinical setting.	2020-08-28
Cabazitaxel Accord	cabazitaxel	L01CD04	5	2	PgP, BCRP and OATP1B3 is unlikely in vivo at the dose of 25 mg/m2.	2020-08-28
Cabazitaxel Accord	cabazitaxel	L01CD04	5	2	OATP1B1 transporter is possible, notably during the infusion duration (1 hour) and up to 20 minutes after the end of the infusion (see section 4.5).	2020-08-28
Jevtana	cabazitaxel	L01CD	4	5	OATP1B1.	2011-03-17	Jevtana			Yes
Jevtana	cabazitaxel	L01CD	4	5	Transport Polypeptides OATP1B1.	2011-03-17
Jevtana	cabazitaxel	L01CD	4	5	The risk of interaction with OATP1B1 substrates (e.g.	2011-03-17
Jevtana	cabazitaxel	L01CD	4	5	A time interval of 12 hours is recommended before the infusion and at least 3 hours after the end of infusion before administering the OATP1B1 substrates.	2011-03-17
Jevtana	cabazitaxel	L01CD	5	2	Polypeptide OATP1B3 (CCK8) at concentrations at least 15 fold what is observed in clinical setting while it inhibited the transport of OATP1B1 (estradiol-17β-glucuronide) at concentrations only 5 fold what is observed in clinical setting.	2011-03-17
Jevtana	cabazitaxel	L01CD	5	2	PgP, BCRP and OATP1B3 is unlikely in vivo at the dose of 25 mg/m2.	2011-03-17
Jevtana	cabazitaxel	L01CD	5	2	OATP1B1 transporter is possible, notably during the infusion duration (1 hour) and up to 20 minutes after the end of the infusion (see section 4.5).	2011-03-17
Vocabria	cabotegravir	J05AX	5	2	In vitro, cabotegravir was not a substrate of organic anion transporting polypeptide (OATP) 1B1,.	2020-12-17
Vocabria	cabotegravir	J05AX	5	2	OATP2B1, OATP1B3 or organic cation transporter (OCT1).	2020-12-17
Vocabria	cabotegravir	J05AX	5	2	UGT1A4, UGT1A6, UGT1A9, UGT2B4, UGT2B7, UGT2B15, and UGT2B17, P-gp, BCRP, Bile salt export pump (BSEP), OCT1, OCT2, OATP1B1, OATP1B3, multidrug and toxin extrusion transporter.	2020-12-17
Epidyolex	cannabidiol	N03AX	5	2	OCT1, OCT2, MATE1, MATE2-K, OATP1B1and OATP1B3.	2019-09-19
Epidyolex	cannabidiol	N03AX	5	2	Cannabidiol is not a substrate for or an inhibitor of the brain uptake transporters OATP1A2 and OATP2B1.	2019-09-19
Epidyolex	cannabidiol	N03AX	5	2	The metabolite 7-COOH-CBD is a P-gp/MDR1 substrate and has the potential to inhibit BCRP, OATP1B3, and OAT3.	2019-09-19
Tabrecta	capmatinib	L01EX17	5	2	OATP1B1, OATP1B3, and OCT1.	2022-06-20
Tabrecta	capmatinib	L01EX17	5	2	However, capmatinib is not expected to cause clinically relevant inhibition of OATP1B1, OATP1B3, and OCT1 uptake transporters based on the concentration achieved at the therapeutic dose.	2022-06-20
Kyprolis	carfilzomib	L01XX45	4	5	In vitro, carfilzomib inhibits OATP1B1 with an IC50 2.01 µM whereas it is unknown whether carfilzomib may or not inhibit other transporters OATP1B3, OAT1, OAT3, OCT2 and BSEP, at the systemic level.	2015-11-19
Kyprolis	carfilzomib	L01XX45	4	5	Nonetheless, considering the fast elimination of carfilzomib, notably a rapid decline in systemic concentration 5 minutes after the end of infusion, the risk of clinically relevant interactions with substrates of OATP1B1 and UGT1A1 is probably low.	2015-11-19
Reagila	cariprazine	N05AX15	5	2	Cariprazine and its major active metabolites are not substrates of P-glycoprotein (P-gp), the organic anion transporting polypeptide 1B1 and 1B3 (OATP1B1 and OATP1B3), and the breast cancer resistance protein (BCRP).	2017-07-13
Reagila	cariprazine	N05AX15	5	2	OATP1B1, OATP1B3 and BCRP is unlikely.	2017-07-13
Reagila	cariprazine	N05AX15	5	2	Cariprazine and its major active metabolites are not inhibitors of transporters OATP1B1, OATP1B3, BCRP, organic cation transporter 2 (OCT2), and organic anion transporters 1 and 3 (OAT1 and OAT3) in vitro.	2017-07-13
Fetcroja	cefiderocol	J01D	5	2	Co-administration with 2 g doses of cefiderocol given every 8 hours increased rosuvastatin (a OATP1B3 substrate) AUC by 21, which was considered not to be clinically meaningful.	2020-04-23
Zerbaxa	ceftolozane, tazobactam	J01	4	5	In vitro data indicate that ceftolozane did not inhibit P-gp, BCRP, OATP1B1, OATP1B3, OCT1, OCT2, MRP, BSEP, OAT1,.	2015-09-18
Zerbaxa	ceftolozane, tazobactam	J01	4	5	In vitro data indicate that neither tazobactam nor the tazobactam metabolite M1 inhibit P-gp, BCRP, OATP1B1, OATP1B3,.	2015-09-18
Zykadia	ceritinib	L01XE	4	5	Based on in vitro data, ceritinib does not inhibit apical efflux transporter MRP2, hepatic uptake transporters OATP1B1 or OATP1B3, renal organic anion uptake transporters OAT1 and OAT3, or the organic cation uptake transporters OCT1 or OCT2 at clinically relevant concentrations.	2015-05-06
Tybost	cobicistat	V03AX03	4	4	Cobicistat inhibits the transporters P-gp, BCRP, MATE1, OATP1B1 and OATP1B3.	2013-09-19
Tybost	cobicistat	V03AX03	4	5	Cobicistat inhibits the transporters P-gp, BCRP, MATE1, OATP1B1 and OATP1B3.	2013-09-19
Cotellic	cobimetinib	L01XE38	4	5	In vitro studies show that cobimetinib is not a substrate of the liver uptake transporters OATP1B1,.	2015-11-20
Cotellic	cobimetinib	L01XE38	4	5	OATP1B3 and OCT1, however, it weakly inhibits these transporters.	2015-11-20
Xalkori	crizotinib	L01ED01	5	2	In vitro, crizotinib did not inhibit the human hepatic uptake transport proteins organic anion transporting polypeptide (OATP)1B1 or OATP1B3 or the renal uptake transport proteins organic anion transporter (OAT)1 or OAT3 at clinically relevant concentrations.	2012-10-23
Tafinlar	dabrafenib	L01EC02	4	5	OATP1B1/1B3 and BCRP is not likely based on the observations from a clinical study with rosuvastatin.	2013-08-26
Tafinlar	dabrafenib	L01EC02	4	5	Dabrafenib is an in vitro inhibitor of human organic anion transporting polypeptide (OATP) 1B1.	2013-08-26
Tafinlar	dabrafenib	L01EC02	4	5	(OATP1B1), OATP1B3 and BCRP.	2013-08-26
Tafinlar	dabrafenib	L01EC02	4	5	(OATP1B1, OATP1B3 and BCRP substrate) with repeat-dose dabrafenib 150 mg twice daily in 16 patients, Cmax of rosuvastatin increased 2.6-fold whereas the AUC was only minimally changed.	2013-08-26
Vizimpro	dacomitinib	L01EB07	5	2	(systemically), organic anion transporters (OAT)1 and OAT3, OCT2, organic anion transporting polypeptide (OATP)1B1, and OATP1B3, but may inhibit the activity of P-gp (in the GI tract), BCRP.	2019-04-02
Quviviq	daridorexant	N05	5	2	Inhibition of other transporters including OATP, OAT3,.	2022-04-29
Nubeqa	darolutamide	L02BB	4	4	Patients should be monitored for adverse reactions of BCRP, OATP1B1 and OATP1B3 substrates as co-administration with darolutamide may increase the plasma concentrations of these substrates.	2020-03-27
Nubeqa	darolutamide	L02BB	4	5	BCRP, OATP1B1 and OATP1B3 substrates.	2020-03-27
Nubeqa	darolutamide	L02BB	4	5	Transporting Polypeptides (OATP) 1B1 and 1B3.	2020-03-27
Nubeqa	darolutamide	L02BB	4	5	OATP1B1 and OATP1B3 should be considered.	2020-03-27
Nubeqa	darolutamide	L02BB	4	5	BCRP, OATP1B1 and OATP1B3 substrates (e.g.	2020-03-27
Nubeqa	darolutamide	L02BB	4	5	OATP1B1 and OATP1B3 substrates.	2020-03-27
Darunavir Krka	darunavir	J05AE10	4	5	Ritonavir inhibits the transporters P-glycoprotein, OATP1B1 and OATP1B3, and co-administration with substrates of these transporters can result in increased plasma concentrations of these compounds.	2018-01-26	Darunavir Krka		Yes
Darunavir Krka	darunavir	J05AE10	4	5	OATP1B1 and OATP1B3 (see contraindications and recommendations presented in the section above).	2018-01-26
Darunavir Krka	darunavir	J05AE10	4	5	(CYP3A and OATP1B inhibition).	2018-01-26
Darunavir Krka	darunavir	J05AE10	4	5	(P-gp, BCRP and/or OATP1B1/3 inhibition).	2018-01-26
Darunavir Mylan	darunavir	J05AE10	4	5	Ritonavir inhibits the transporters P-glycoprotein, OATP1B1 and OATP1B3, and co-administration with substrates of these transporters can result in increased plasma concentrations of these compounds.	2017-01-03	Darunavir Mylan		Yes
Darunavir Mylan	darunavir	J05AE10	4	5	(CYP3A and OATP1B inhibition).	2017-01-03
Darunavir Mylan	darunavir	J05AE10	4	5	(P-gp, BCRP and/or OATP1B1/3 inhibition).	2017-01-03
Prezista	darunavir	J05AE10	4	5	Ritonavir inhibits the transporters P-glycoprotein, OATP1B1 and OATP1B3, and co-administration with substrates of these transporters can result in increased plasma concentrations of these compounds.	2007-02-11	Prezista			Yes
Prezista	darunavir	J05AE10	4	5	OATP1B1 and OATP1B3 (see contraindications and recommendations presented in the section above).	2007-02-11
Prezista	darunavir	J05AE10	4	5	(CYP3A and OATP1B inhibition).	2007-02-11
Prezista	darunavir	J05AE10	4	5	(P-gp, BCRP and/or OATP1B1/3 inhibition).	2007-02-11
Rezolsta	darunavir, cobicistat	J05	4	5	Cobicistat inhibits the transporters p-glycoprotein (P-gp), BCRP, MATE1, OATP1B1 and OATP1B3.	2014-11-19	Rezolsta					Yes
Rezolsta	darunavir, cobicistat	J05	4	5	Co-administration of darunavir/cobicistat and medicinal products primarily metabolised by CYP3A or transported by P-gp, BCRP, MATE1, OATP1B1 and OATP1B3 may result in increased systemic exposure to such medicinal products, which could increase or prolong their therapeutic effect and adverse reactions (see section 4.3 or table below).	2014-11-19
Rezolsta	darunavir, cobicistat	J05	4	5	(OATP1B and CYP3A inhibition).	2014-11-19
Rezolsta	darunavir, cobicistat	J05	4	5	(P-gp, BCRP and/or OATP1B1/3 inhibition).	2014-11-19
Symtuza	darunavir, cobicistat, emtricitabine, tenofovir alafenamide	J05	4	5	Cobicistat inhibits the transporters p-glycoprotein (P-gp), BCRP, MATE1, OATP1B1 and OATP1B3.	2017-09-21	Symtuza					Yes
Symtuza	darunavir, cobicistat, emtricitabine, tenofovir alafenamide	J05	4	5	Co-administration of Symtuza and medicinal products primarily metabolised by CYP3A or transported by P-gp, BCRP, MATE1, OATP1B1 and OATP1B3 may result in increased systemic exposure to such medicinal products, which could increase or prolong their therapeutic effect and adverse reactions (see section 4.3 or table below).	2017-09-21
Symtuza	darunavir, cobicistat, emtricitabine, tenofovir alafenamide	J05	4	5	OATP1B1 and OATP1B3 in vitro.	2017-09-21
Symtuza	darunavir, cobicistat, emtricitabine, tenofovir alafenamide	J05	4	5	The distribution of tenofovir alafenamide in the body may be affected by the activity of OATP1B1 and OATP1B3.	2017-09-21
Symtuza	darunavir, cobicistat, emtricitabine, tenofovir alafenamide	J05	4	5	(OATP1B and CYP3A inhibition).	2017-09-21
Symtuza	darunavir, cobicistat, emtricitabine, tenofovir alafenamide	J05	4	5	(P-gp, BCRP and/or OATP1B1/3 inhibition).	2017-09-21
Exviera	dasabuvir	J05AP09	4	5	Medicinal products transported by the OATP family.	2015-01-14
Exviera	dasabuvir	J05AP09	4	5	OATP1B1, OATP1B3 and OATP2B1 substrates (see also Table 2).	2015-01-14
Exviera	dasabuvir	J05AP09	4	5	OATP1B1 inhibition by gemfibrozil.	2015-01-14
Exviera	dasabuvir	J05AP09	4	5	Increase in paritaprevir exposures may be due to inhibition of OATPs by atazanavir.	2015-01-14
Exviera	dasabuvir	J05AP09	4	5	OATP1B1/B 3 and.	2015-01-14
Exviera	dasabuvir	J05AP09	4	5	OATP1B inhibition by paritaprevir and BCRP inhibition by dasabuvir paritaprevir, and ritonavir.	2015-01-14
Exviera	dasabuvir	J05AP09	4	5	OATP1B1 inhibition by paritaprevir.	2015-01-14
Exviera	dasabuvir	J05AP09	4	5	OATP1B/BC.	2015-01-14
Exviera	dasabuvir	J05AP09	4	5	OATP1B inhibition by paritaprevir.	2015-01-14
Exviera	dasabuvir	J05AP09	4	5	OATP/BCRP.	2015-01-14
Exviera	dasabuvir	J05AP09	4	8	Transient elevations in serum bilirubin (predominantly indirect) were observed in subjects receiving dasabuvir and ombitasvir/paritaprevir/ritonavir with ribavirin, related to the inhibition of the bilirubin transporters OATP1B1/1B3 by paritaprevir and ribavirin-induced haemolysis.	2015-01-14
Exviera	dasabuvir	J05AP09	5	2	In addition, M1 is a substrate of the hepatic uptake transporters OATP family and.	2015-01-14
Quofenix	delafloxacin	J01MA23	5	2	BCRP, OAT1, OAT3, OCT1, OCT2, OATP1B1, OATP1B3, MATE1, MATE2K and BSEP.	2019-12-16
Deltyba	delamanid	J04AK06	4	5	MDR1(p-gp), BCRP, OATP1, OATP3, OCT1, OCT2, OATP1B1, OATP1B3 and BSEP, at concentrations of approximately 5 to 20-fold greater than the Cmax at steady state.	2014-04-27
Sotyktu	deucravacitinib	L04AA	4	5	Deucravacitinib does not meaningfully impact plasma exposures of rosuvastatin (BCRP and OATP substrate), methotrexate (substrate of BCRP and renal transporters), mycophenolate mofetil (MMF).	2023-03-24
Sotyktu	deucravacitinib	L04AA	5	2	Deucravacitinib is not a substrate of transporters OATP, NTCP, OAT1, OAT3, OCT2, MATE1, or.	2023-03-24
Sotyktu	deucravacitinib	L04AA	5	2	(1A1, 1A4, 1A6, 1A9, 2B7), CES2 and drug transporters (P-gp, BCRP, OATP1B1, OATP1B3, BSEP,.	2023-03-24
Kapruvia	difelikefalin	V03AX	5	2	OAT1, OAT3, OATP1A2, OATP1B1, OATP1B3, OCT1, OCT2, OCT3, P-glycoprotein, PEPT1 or.	2022-04-25
Kapruvia	difelikefalin	V03AX	5	2	OAT2, OAT3, OATP1A2, OATP1B1, OATP1B3, OATP2B1, OCT1, OCT2, OCT3, OCTN1,.	2022-04-25
Tivicay	dolutegravir	J05AX12	5	2	P450 (CYP)1A2, CYP2A6, CYP2B6, CYP2C8, CYP2C9, CYP2C19, CYP2D6 CYP3A, uridine diphosphate glucuronosyl transferase (UGT)1A1 or UGT2B7, or the transporters Pgp, BCRP, BSEP, OATP1B1,.	2014-01-16
Tivicay	dolutegravir	J05AX12	5	2	OATP1B3, OCT1, MATE2-K, MRP2 or MRP4.	2014-01-16
Tivicay	dolutegravir	J05AX12	5	2	In vitro, dolutegravir was not a substrate of human OATP 1B1, OATP 1B3 or OCT 1.	2014-01-16	Dovato					Yes
Dovato	dolutegravir, lamivudine	J05AR	5	2	UGT2B7, or the transporters Pgp, BCRP, BSEP, organic anion transporting polypeptide (OATP) 1B1,.	2022-06-10
Dovato	dolutegravir, lamivudine	J05AR	5	2	OATP1B3, OCT1, MATE2-K, multidrug resistance-associated protein (MRP) 2 or MRP4.	2022-06-10
Dovato	dolutegravir, lamivudine	J05AR	5	2	In vitro, dolutegravir was not a substrate of human OATP 1B1, OATP 1B3 or OCT 1.	2022-06-10
Dovato	dolutegravir, lamivudine	J05AR	5	2	In vitro, lamivudine did not inhibit or induce CYP enzymes (such as CYP3A4, CYP2C9 or CYP2D6) and demonstrated no or weak inhibition of OATP1B1, OAT1B3, OCT3, BCRP, P-gp, MATE1 or MATE2-K. Lamivudine is therefore not expected to affect the plasma concentrations of medicinal products that are substrates of these enzymes or transporters.	2022-06-10
Juluca	dolutegravir, rilpivirine	J05AR	5	2	P450 (CYP)1A2, CYP2A6, CYP2B6, CYP2C8, CYP2C9, CYP2C19, CYP2D6 CYP3A, uridine diphosphate glucuronosyl transferase (UGT)1A1 or UGT2B7, or the transporters Pgp, BCRP, BSEP, OATP1B1,.	2018-05-16	Juluca					Yes
Juluca	dolutegravir, rilpivirine	J05AR	5	2	OATP1B3, OCT1, MATE2-K, MRP2 or MRP4.	2018-05-16
Juluca	dolutegravir, rilpivirine	J05AR	5	2	In vitro, dolutegravir was not a substrate of human OATP 1B1, OATP 1B3 or OCT 1.	2018-05-16
Multaq	dronedarone	C01BD07	4	5	Transporting Polypeptide (OATP) and Organic Cation Transporter (OCT) families in vitro.	2009-11-25	Multaq			Yes
Multaq	dronedarone	C01BD07	4	5	There was a weak interaction between dronedarone and statins transported by OATP, such as rosuvastatin (which resulted in a mean 1.4-fold increase in rosuvastatin exposure).	2009-11-25
Copiktra	duvelisib	L01EM04	5	2	OAT3, OCT1, OCT2, OATP1B1, OATP1B3, BCRP, or P-gp are unlikely.	2021-05-19
Lixiana	edoxaban	B01	5	2	Edoxaban is a substrate for the efflux transporter P-gp, but not a substrate for uptake transporters such as organic anion transporter polypeptide OATP1B1, organic anion transporters OAT1 or OAT3 or organic cation transporter OCT2.	2015-06-19
Lixiana	edoxaban	B01	5	2	Its active metabolite is a substrate for OATP1B1.	2015-06-19
Roteas	edoxaban	B01AF03	5	2	Edoxaban is a substrate for the efflux transporter P-gp, but not a substrate for uptake transporters such as organic anion transporter polypeptide OATP1B1, organic anion transporters OAT1 or OAT3 or organic cation transporter OCT2.	2017-04-19	Roteas	Yes
Roteas	edoxaban	B01AF03	5	2	Its active metabolite is a substrate for OATP1B1.	2017-04-19
Zepatier	elbasvir, grazoprevir	J05AP54	4	3	Co-administration with inhibitors of organic anion transporting polypeptide 1B (OATP1B), such as rifampicin, atazanavir, darunavir, lopinavir, saquinavir, tipranavir, cobicistat or ciclosporin (see sections 4.4 and 4.5).	2016-07-22
Zepatier	elbasvir, grazoprevir	J05AP54	4	4	Co-administration of ZEPATIER and OATP1B inhibitors is contraindicated because it may significantly increase grazoprevir plasma concentrations.	2016-07-22
Zepatier	elbasvir, grazoprevir	J05AP54	4	5	Grazoprevir is a substrate of OATP1B drug transporters.	2016-07-22
Zepatier	elbasvir, grazoprevir	J05AP54	4	5	Co-administration of ZEPATIER with medicinal products that inhibit OATP1B transporters is contraindicated because it may result in a significant increase in the plasma concentration of grazoprevir (see sections 4.3 and 4.4).	2016-07-22
Zepatier	elbasvir, grazoprevir	J05AP54	4	5	Elbasvir and grazoprevir are not OATP1B inhibitors in humans.	2016-07-22
Zepatier	elbasvir, grazoprevir	J05AP54	4	5	(OATP1B inhibition).	2016-07-22
Zepatier	elbasvir, grazoprevir	J05AP54	4	5	(OATP1B inhibition).	2016-07-22
Zepatier	elbasvir, grazoprevir	J05AP54	4	5	(OATP1B inhibition and CYP3A induction).	2016-07-22
Zepatier	elbasvir, grazoprevir	J05AP54	4	5	(combination of OATP1B and CYP3A inhibition).	2016-07-22
Zepatier	elbasvir, grazoprevir	J05AP54	4	5	(combination of OATP1B and CYP3A inhibition).	2016-07-22
Zepatier	elbasvir, grazoprevir	J05AP54	4	5	(combination of OATP1B and CYP3A inhibition).	2016-07-22
Zepatier	elbasvir, grazoprevir	J05AP54	4	5	(CYP3A and OATP1B inhibition).	2016-07-22
Zepatier	elbasvir, grazoprevir	J05AP54	4	5	(CYP3A and OATP1B inhibition).	2016-07-22
Zepatier	elbasvir, grazoprevir	J05AP54	4	5	(due in part to OATP1B and CYP3A inhibition).	2016-07-22
Revolade	eltrombopag	B02BX05	4	4	Eltrombopag inhibits UGT1A1 and OATP1B1, which may lead to indirect hyperbilirubinaemia.	2010-03-11	Revolade			Yes
Revolade	eltrombopag	B02BX05	4	5	Administration of eltrombopag 75 mg once daily for 5 days with a single 10 mg dose of the OATP1B1 and BCRP substrate rosuvastatin to 39 healthy adult subjects increased plasma rosuvastatin Cmax 103.	2010-03-11
Revolade	eltrombopag	B02BX05	4	5	OATP1B1 and BCRP substrates.	2010-03-11
Revolade	eltrombopag	B02BX05	4	5	Concomitant administration of eltrombopag and OATP1B1 (e.g.	2010-03-11
Revolade	eltrombopag	B02BX05	5	2	Eltrombopag is a substrate for BCRP, but is not a substrate for P-glycoprotein or OATP1B1.	2010-03-11
Revolade	eltrombopag	B02BX05	5	2	In vitro studies demonstrate that eltrombopag is an inhibitor of the OATP1B1 transporter and an inhibitor of the BCRP transporter and eltrombopag increased exposure of the OATP1B1 and BCRP substrate rosuvastatin in a clinical drug interaction study (see section 4.5).	2010-03-11
Revolade	eltrombopag	B02BX05	5	2	In vitro studies demonstrated that eltrombopag is not a substrate for the organic anion transporter polypeptide, OATP1B1, but is an inhibitor of this transporter (IC50 value of 2.7 μM [1.2 μg/ml]).	2010-03-11
Genvoya	elvitegravir, cobicistat, emtricitabine, tenofovir alafenamide	J05AR	4	5	Cobicistat is an inhibitor of the following transporters: P-gp, breast cancer resistance protein (BCRP), organic anion transporting polypeptide (OATP) 1B1 and OATP1B3.	2015-11-19	Genvoya					Yes
Genvoya	elvitegravir, cobicistat, emtricitabine, tenofovir alafenamide	J05AR	4	5	Co-administration with medicinal products that are substrates of P-gp, BCRP, OATP1B1 and OATP1B3 may result in increased plasma concentrations of these products.	2015-11-19
Genvoya	elvitegravir, cobicistat, emtricitabine, tenofovir alafenamide	J05AR	4	5	Tenofovir alafenamide is a substrate of OATP in vitro.	2015-11-19
Genvoya	elvitegravir, cobicistat, emtricitabine, tenofovir alafenamide	J05AR	4	5	Inhibitors of OATP and BCRP include ciclosporin.	2015-11-19
Stribild	elvitegravir, cobicistat, emtricitabine, tenofovir disoproxil	J05AR09	4	5	The transporters that cobicistat inhibits include P-gp, BCRP, OATP1B1 and OATP1B3.	2013-05-24	Stribild					Yes
Stribild	elvitegravir, cobicistat, emtricitabine, tenofovir disoproxil	J05AR09	4	5	CYP2D6, or are substrates of P-gp, BCRP, OATP1B1 or OATP1B3 may result in increased plasma concentrations of those products, which could increase or prolong their therapeutic effect and adverse reactions (see Concomitant use contraindicated and section 4.3).	2013-05-24
Jardiance	empagliflozin	A10BK03	4	5	Empagliflozin is a substrate of the human uptake transporters OAT3, OATP1B1, and.	2014-05-22
Jardiance	empagliflozin	A10BK03	4	5	OATP1B3, but not OAT1 and OCT2.	2014-05-22
Jardiance	empagliflozin	A10BK03	4	5	An interaction study with gemfibrozil, an in vitro inhibitor of OAT3 and OATP1B1/1B3 transporters, showed that empagliflozin Cmax increased by 15 and AUC increased by 59 following co- administration.	2014-05-22
Jardiance	empagliflozin	A10BK03	4	5	Inhibition of OATP1B1/1B3 transporters by co-administration with rifampicin resulted in a 75 increase in Cmax and a 35 increase in AUC of empagliflozin.	2014-05-22
Jardiance	empagliflozin	A10BK03	4	5	Empagliflozin does not inhibit human uptake transporters such as OAT3, OATP1B1, and OATP1B3 in vitro at clinically relevant plasma concentrations and, as such, drug-drug interactions with substrates of these uptake transporters are considered unlikely.	2014-05-22
Glyxambi	empagliflozin, linagliptin	A10BD19	4	5	An interaction study with gemfibrozil, an in vitro inhibitor of OAT3 and OATP1B1/1B3 transporters, showed that empagliflozin Cmax increased by 15 and AUC increased by 59 following co- administration.	2016-11-11
Glyxambi	empagliflozin, linagliptin	A10BD19	4	5	Inhibition of OATP1B1/1B3 transporters by co-administration with rifampicin resulted in a 75 increase in Cmax and a 35 increase in AUC of empagliflozin.	2016-11-11
Glyxambi	empagliflozin, linagliptin	A10BD19	5	2	Empagliflozin is a substrate of the human uptake transporters OAT3, OATP1B1, and OATP1B3, but not Organic Anion Transporter 1 (OAT1) and Organic Cation Transporter 2 (OCT2).	2016-11-11
Glyxambi	empagliflozin, linagliptin	A10BD19	5	2	Empagliflozin does not inhibit human uptake transporters such as OAT3, OATP1B1, and OATP1B3 in vitro at clinically relevant plasma concentrations and, as such, drug-drug interactions with substrates of these uptake transporters are considered unlikely.	2016-11-11
Glyxambi	empagliflozin, linagliptin	A10BD19	5	2	Linagliptin was a substrate for OATP8-, OCT2-, OAT4-, OCTN1- and OCTN2, suggesting a possible.	2016-11-11
Glyxambi	empagliflozin, linagliptin	A10BD19	5	2	OATP8-mediated hepatic uptake, OCT2-mediated renal uptake and OAT4-, OCTN1- and OCTN2- mediated renal secretion and reabsorption of linagliptin in vivo.	2016-11-11
Glyxambi	empagliflozin, linagliptin	A10BD19	5	2	OATP2, OATP8, OCTN1, OCT1 and.	2016-11-11
Glyxambi	empagliflozin, linagliptin	A10BD19	5	2	OATP2 activities were slightly to weakly inhibited by linagliptin.	2016-11-11
Synjardy	empagliflozin, metformin	A10BD20	4	5	Empagliflozin is a substrate of the human uptake transporters OAT3, OATP1B1, and.	2015-05-27	Synjardy					Yes
Synjardy	empagliflozin, metformin	A10BD20	4	5	OATP1B3, but not OAT1 and OCT2.	2015-05-27
Synjardy	empagliflozin, metformin	A10BD20	4	5	An interaction study with gemfibrozil, an in vitro inhibitor of OAT3 and OATP1B1/1B3 transporters, showed that empagliflozin Cmax increased by 15 and AUC increased by 59 following co-administration.	2015-05-27
Synjardy	empagliflozin, metformin	A10BD20	4	5	Inhibition of OATP1B1/1B3 transporters by co-administration with rifampicin resulted in a 75 increase in Cmax and a 35 increase in AUC of empagliflozin.	2015-05-27
Synjardy	empagliflozin, metformin	A10BD20	4	5	Empagliflozin does not inhibit human uptake transporters such as OAT3, OATP1B1, and OATP1B3 in vitro at clinically relevant plasma concentrations and, as such, drug-drug interactions with substrates of these uptake transporters are considered unlikely.	2015-05-27
Odefsey	emtricitabine, rilpivirine, tenofovir alafenamide	J05AR19	4	5	Tenofovir alafenamide is a substrate of organic anion transporting polypeptide (OATP) 1B1 and OATP1B3 in vitro.	2016-06-21
Odefsey	emtricitabine, rilpivirine, tenofovir alafenamide	J05AR19	4	5	OATP1B1 and OATP1B3.	2016-06-21	Odefsey					Yes
Descovy	emtricitabine, tenofovir alafenamide	J05AR17	4	5	Tenofovir alafenamide is a substrate of OATP1B1 and OATP1B3 in vitro.	2016-04-21
Descovy	emtricitabine, tenofovir alafenamide	J05AR17	4	5	The distribution of tenofovir alafenamide in the body may be affected by the activity of OATP1B1 and OATP1B3.	2016-04-21	Descovy					Yes
Braftovi	encorafenib	L01EC03	4	5	In vivo, encorafenib is an inhibitor of OATP1B1, OATP1B3 and/or BCRP.	2018-09-19
Braftovi	encorafenib	L01EC03	4	5	Coadministration of encorafenib with OATP1B1, OATP1B3 or BCRP substrates (such as rosuvastatin, atorvastatin, methotrexate) can result in increased concentrations (see section 5.2).	2018-09-19
Braftovi	encorafenib	L01EC03	5	2	OATP1B1, OATP1B3 and OATPB1) was investigated in vitro using relevant transporter inhibitors.	2018-09-19
Braftovi	encorafenib	L01EC03	5	2	Repeated administration of encorafenib 450 mg once daily and binimetinib 45 mg twice daily with a single dose of rosuvastatin (a OATP1B1, OATP1B3 and BCRP substrate) increased rosuvastatin.	2018-09-19
Braftovi	encorafenib	L01EC03	5	2	Cmax by 2.7-fold and AUC by 1.6-fold indicating a mild inhibition of OATP1B1, OATP1B3 and/or.	2018-09-19
Padcev	enfortumab vedotin	L01FX13	5	2	In vitro studies determined that MMAE was not a substrate of breast cancer resistance protein (BCRP), multidrug resistance-associated protein 2 (MRP2), organic anion transporting polypeptide 1B1 or 1B3 (OATP1B1 or OATP1B3), organic cation transporter 2 (OCT2), or organic anion transporter 1 or 3 (OAT1 or OAT3).	2022-04-13
Padcev	enfortumab vedotin	L01FX13	5	2	MMAE was not an inhibitor of the bile salt export pump (BSEP), P-gp, BCRP, MRP2, OCT1, OCT2, OAT1, OAT3, OATP1B1, or OATP1B3 at clinically relevant concentrations.	2022-04-13
Rozlytrek	entrectinib	L01EX14	4	5	In vitro data indicate that entrectinib has weak inhibitory potential towards organic anion-transporting polypeptide (OATP)1B1.	2020-07-31
Rozlytrek	entrectinib	L01EX14	4	5	The clinical relevance of this inhibition is unknown, but caution is advised when sensitive oral OATP1B1 substrates (e.g.	2020-07-31
Rozlytrek	entrectinib	L01EX14	5	2	Entrectinib and M5 are not substrates of OATP 1B1 or OATP1B3.	2020-07-31
Xtandi	enzalutamide	L02BB04	4	5	multidrug resistance-associated protein 2 (MRP2) and the organic anion transporting polypeptide 1B1 (OATP1B1).	2013-06-21
Xtandi	enzalutamide	L02BB04	5	2	In vitro data indicate that enzalutamide is not a substrate for OATP1B1, OATP1B3, or OCT1; and.	2013-06-21
Xtandi	enzalutamide	L02BB04	5	2	In vitro data indicate that enzalutamide and its major metabolites do not inhibit the following transporters at clinically relevant concentrations: OATP1B1, OATP1B3, OCT2, or OAT1.	2013-06-21
Xerava	eravacycline	J01AA	4	5	In vitro, eravacycline was shown to be a substrate for the transporters P-gp, OATP1B1 and OATP1B3.	2018-09-20
Xerava	eravacycline	J01AA	4	5	A drug-drug interaction in vivo cannot be excluded and co-administration of eravacycline and other medicinal products that inhibit these transporters (examples of OATP1B1/3 inhibitors; atazanavir, cyclosporine, lopinavir, and saquinavir) may increase the eravacycline plasma concentration.	2018-09-20
Xerava	eravacycline	J01AA	5	2	Eravacycline is a substrate for the transporters P-gp, OATP1B1 and OATP1B3 but not for BCRP.	2018-09-20
Xerava	eravacycline	J01AA	5	2	Eravacycline, TP-498 and TP-6208 are not inhibitors of BCRP, BSEP, OATP1B1, OATP1B3, OAT1,.	2018-09-20
Halaven	eribulin	L01XX41	4	5	Eribulin is not a substrate of breast cancer resistance protein (BCRP), organic anion (OAT1, OAT3, OATP1B1, OATP1B3), multi-drug resistance-associated protein (MRP2,.	2011-03-17	Halaven			Yes
Halaven	eribulin	L01XX41	4	5	OATP1B1 and OATP1B3 transporter-mediated activity.	2011-03-17
Steglatro	ertugliflozin	A10BK04	4	5	The mechanism for the small increases in simvastatin and simvastatin acid is unknown and is not perpetrated through organic anion transporting polypeptide (OATP) inhibition by ertugliflozin.	2018-03-21
Steglatro	ertugliflozin	A10BK04	5	2	Ertugliflozin is not a substrate of organic anion transporters (OAT1, OAT3), organic cation transporters (OCT1, OCT2), or organic anion transporting polypeptides (OATP1B1, OATP1B3) in vitro.	2018-03-21
Steglatro	ertugliflozin	A10BK04	5	2	Ertugliflozin or ertugliflozin glucuronides do not meaningfully inhibit P-gp, OCT2, OAT1, or OAT3 transporters or transporting polypeptides OATP1B1 and OATP1B3 at clinically relevant concentrations in vitro.	2018-03-21
Segluromet	ertugliflozin, metformin hydrochloride	A10BD23	4	5	The mechanism for the small increases in simvastatin and simvastatin acid is unknown and is not perpetrated through organic anion transporting polypeptides (OATP) inhibition by ertugliflozin.	2018-03-23	Segluromet					Yes
Segluromet	ertugliflozin, metformin hydrochloride	A10BD23	5	2	Ertugliflozin is not a substrate of organic anion transporters (OAT1, OAT3), organic cation transporters (OCT1, OCT2), or organic anion transporting polypeptides (OATP1B1, OATP1B3) in vitro.	2018-03-23
Segluromet	ertugliflozin, metformin hydrochloride	A10BD23	5	2	Ertugliflozin or ertugliflozin glucuronides do not meaningfully inhibit P-gp, OCT2, OAT1, or OAT3 transporters or transporting polypeptides OATP1B1 and OATP1B3 at clinically relevant concentrations in vitro.	2018-03-23
Steglujan	ertugliflozin, sitagliptin	A10BD24	4	5	The mechanism for the small increases in simvastatin and simvastatin acid is unknown and is not perpetrated through organic anion transporting polypeptide (OATP) inhibition by ertugliflozin.	2018-03-23	Steglujan					Yes
Steglujan	ertugliflozin, sitagliptin	A10BD24	5	2	Ertugliflozin is not a substrate of organic anion transporters (OAT1, OAT3), organic cation transporters (OCT1, OCT2), or organic anion transporting polypeptides (OATP1B1, OATP1B3) in vitro.	2018-03-23
Steglujan	ertugliflozin, sitagliptin	A10BD24	5	2	Ertugliflozin or ertugliflozin glucuronides do not meaningfully inhibit P-gp, OCT2, OAT1, or OAT3 transporters or transporting polypeptides OATP1B1 and OATP1B3 at clinically relevant concentrations in vitro.	2018-03-23
Spravato	esketamine	N06AX27	5	2	Esketamine is not a substrate of transporters P-glycoprotein (P-gp; multidrug resistance protein 1), breast cancer resistance protein (BCRP), or organic anion transporter (OATP) 1B1, or OATP1B3.	2019-12-18
Inrebic	fedratinib	L01EJ02	4	5	MATE1, MATE2-K, organic anion transporting polypeptide (OATP)1B1, OATP1B3 and OCT2.	2021-02-08
Inrebic	fedratinib	L01EJ02	4	5	Co- administration of a single dose of fedratinib (600 mg) with a single dose of digoxin (P-gp substrate: 0.25 mg), rosuvastatin (OATP1B1/1B3 and BCRP substrate: 10 mg), and metformin (OCT2 and.	2021-02-08
Fintepla	fenfluramine	N03	5	2	Fenfluramine and norfenfluramine were not in vitro substrates of P-glycoprotein, BCRP, OATP1B1,.	2020-12-18
Fintepla	fenfluramine	N03	5	2	OATP1B3, OATP1A2, OATP2B1, OCT1, OAT1, OAT3, OCT2, MATE1 and MATE2-K.	2020-12-18
Cholib	fenofibrate, simvastatin	C10BA04	4	4	Reduced function of hepatic OATP transport proteins can increase the systemic exposure of simvastatin and increase the risk of myopathy and rhabdomyolysis.	2013-08-26	Cholib		Yes
Cholib	fenofibrate, simvastatin	C10BA04	4	4	Patients carrying the SLCO1B1 gene allele (c.521TC) coding for a less active OATP1B1 protein have an increased systemic exposure of simvastatin and increased risk of myopathy.	2013-08-26
Cholib	fenofibrate, simvastatin	C10BA04	4	5	OATP1B) pathways may increase simvastatin and simvastatin acid plasma concentrations and may lead to an increased risk of myopathy/rhabdomyolysis.	2013-08-26
Cholib	fenofibrate, simvastatin	C10BA04	4	5	OATP-1B1 transporter.	2013-08-26
Cholib	fenofibrate, simvastatin	C10BA04	5	2	Simvastatin is taken up actively into the hepatocytes by the transporter OATP1B1.	2013-08-26
Cholib	fenofibrate, simvastatin	C10BA04	5	2	Carriers of the SLCO1B1 gene c.521TC allele have lower OATP1B1 activity.	2013-08-26
Dificlir	fidaxomicin	A07AA12	4	5	Fidaxomicin does not have a clinically significant effect on the exposure of rosuvastatin, a substrate for the transporters OATP2B1 and BCRP.	2011-12-05	Dificlir			Yes
Dificlir	fidaxomicin	A07AA12	5	2	BCRP, MRP2 and OATP2B1, but were not found to be substrates.	2011-12-05
Dificlir	fidaxomicin	A07AA12	5	2	Under conditions of clinical use, fidaxomicin has no clinically relevant effect on the exposure of rosuvastatin, a substrate for OATP2B1 and BCRP (see section 4.5).	2011-12-05
Jyseleca	filgotinib	L04AA45	5	2	OATP/BCRP).	2020-09-24
Jyseleca	filgotinib	L04AA45	5	2	(Inhibition of OATP).	2020-09-24
Jyseleca	filgotinib	L04AA45	5	2	(Inhibition of OATP and BCRP).	2020-09-24
Kerendia	finerenone	C09	5	2	Multiple doses of 40 mg finerenone once daily had no clinically relevant effect on AUC and Cₘₐₓ of the breast cancer resistance protein (BCRP) and organic anion transporting polypeptides (OATP) substrate rosuvastatin.	2022-02-16
Nulibry	fosdenopterin	A16AX19	5	2	Inhibition of P-gp, BCRP, OATP1B1,.	2022-09-15
Nulibry	fosdenopterin	A16AX19	5	2	OATP1B3, OCT2, OAT1 (20 μM), OAT3, MATE1, and MATE2-K (20 μM) was reported as 10 at 200 μM, while cPMP demonstrated slight inhibition of MATE2-K (25) and OAT1 (33) at 200 μM.	2022-09-15
Nulibry	fosdenopterin	A16AX19	5	2	Fosdenopterin is not a substrate of P-gp, BCRP, OAT1, OAT3, OATP1B1, OATP1B3,.	2022-09-15
Tavlesse	fostamatinib	B02BX	4	5	R406 is a substrate of P-gp but not of other major transporters (OAT1/3, OCT2, OATP1B1/3, MRP2, and BCRP).	2020-01-09
Rukobia	fostemsavir	J05AX	4	4	Dose modifications and/or careful titration of dose is recommended for certain statins that are substrates of OATP1B1/3 or BCRP (rosuvastatin, atorvastatin, pitavastatin, simvastatin and fluvastatin) when co-administered with fostemsavir (see section 4.5).	2021-02-04
Rukobia	fostemsavir	J05AX	4	4	When fostemsavir is co-administered with tenofovir alafenamide (TAF), temsavir is expected to increase plasma concentrations of TAF via inhibition of OATP1B1/3 and/or BCRP.	2021-02-04
Rukobia	fostemsavir	J05AX	4	5	Temsavir is a substrate of P-glycoprotein (P-gp) and breast cancer resistance protein (BCRP), but not of organic anion transporters OATP1B1 or OATP1B3.	2021-02-04
Rukobia	fostemsavir	J05AX	4	5	In vitro, temsavir inhibited OATP1B1 and OATP1B3 (IC50 32 and 16 µM, respectively).	2021-02-04
Rukobia	fostemsavir	J05AX	4	5	Based on these data, temsavir is expected to affect the pharmacokinetics of active substances that are substrates of OATP1B1/3 or BCRP (e.g.	2021-02-04
Rukobia	fostemsavir	J05AX	4	5	(inhibition of OATP1B1/3 and/or BCRP).	2021-02-04
Rukobia	fostemsavir	J05AX	4	5	(inhibition of OATP1B1/3 and/or BCRP).	2021-02-04
Rukobia	fostemsavir	J05AX	4	5	OATP1B1/3 and/or BCRP inhibition by temsavir.	2021-02-04
Rukobia	fostemsavir	J05AX	4	5	Although not studied, use the lowest possible starting dose of other statins that are substrates of OATP1B1/3 and/or BCRP with careful monitoring for HMG-CoA reductase inhibitor- associated adverse reactions.	2021-02-04
Rukobia	fostemsavir	J05AX	4	5	(inhibition of OATP1B1/3).	2021-02-04
Rukobia	fostemsavir	J05AX	4	5	OATP1B1/3 inhibition by temsavir.	2021-02-04
Lytgobi	futibatinib	L01XE51	5	2	OCT2, OATP1B1, OATP1B3, MATE1 or MATE2K at clinically relevant concentrations.	2023-07-04
Ztalmy	ganaxolone	N03AX	5	2	OAT3, OCT1, OCT2, OATP1B1, OATP1B3 or BSEP.	2023-07-26
Ztalmy	ganaxolone	N03AX	5	2	OCT1, OCT2, OATP1B1 or OATP1B3.	2023-07-26
Mylotarg	gemtuzumab ozogamicin	0	5	2	(OAT)1 and OAT3, organic cation transporter (OCT)1 and OCT2, and organic anion transporting polypeptide (OATP)1B1 and OATP1B3 at clinically relevant concentrations.	2018-04-19
Daurismo	glasdegib	L01XX63	5	2	(OATP)1B1, OATP1B3, organic anion transporter (OAT)1, OAT3, organic cation transporter.	2020-06-26
Maviret	glecaprevir, pibrentasvir	J05AP57	4	5	(BCRP), and organic anion transporting polypeptide (OATP) 1B1/3.	2017-07-26
Maviret	glecaprevir, pibrentasvir	J05AP57	4	5	rosuvastatin), or OATP1B1/3 (e.g.	2017-07-26
Maviret	glecaprevir, pibrentasvir	J05AP57	4	5	See Table 3 for specific recommendations on interactions with sensitive substrates of P-gp, BCRP, and OATP1B1/3.	2017-07-26
Maviret	glecaprevir, pibrentasvir	J05AP57	4	5	For other P-gp, BCRP, or OATP1B1/3 substrates, dose adjustment may be needed.	2017-07-26
Maviret	glecaprevir, pibrentasvir	J05AP57	4	5	Glecaprevir is also a substrate of the hepatic uptake transporters OATP1B1/3.	2017-07-26
Maviret	glecaprevir, pibrentasvir	J05AP57	4	5	Medicinal products that inhibit OATP1B1/3 (e.g.	2017-07-26
Maviret	glecaprevir, pibrentasvir	J05AP57	4	5	OATP1B1/3).	2017-07-26
Maviret	glecaprevir, pibrentasvir	J05AP57	4	5	OATP1B1/3).	2017-07-26
Maviret	glecaprevir, pibrentasvir	J05AP57	4	5	OATP inhibition by cobicistat,.	2017-07-26
Maviret	glecaprevir, pibrentasvir	J05AP57	4	5	OATP inhibition by elvitegravir).	2017-07-26
Maviret	glecaprevir, pibrentasvir	J05AP57	4	5	OATP1B1/3, P- gp, BCRP,.	2017-07-26
Maviret	glecaprevir, pibrentasvir	J05AP57	4	5	OATP1B1/3, P- gp, BCRP).	2017-07-26
Maviret	glecaprevir, pibrentasvir	J05AP57	4	5	OATP1B1/3, P- gp, BCRP).	2017-07-26
Maviret	glecaprevir, pibrentasvir	J05AP57	4	5	OATP1B1/3).	2017-07-26
Maviret	glecaprevir, pibrentasvir	J05AP57	4	5	OATP1B1/3,.	2017-07-26
Maviret	glecaprevir, pibrentasvir	J05AP57	5	2	OATP1B1/3.	2017-07-26
Locametz	gozetotide	V09I	5	2	Gozetotide is not an inhibitor of BCRP, BSEP, P-gp, MATE1, MATE2-K, OAT1, OAT3, OATP1B1, OATP1B3,.	2022-12-09
Intuniv	guanfacine	C02AC02	5	2	Based on in vitro studies, guanfacine is a substrate of OCT1 and OCT2, but not BCRP, OATP1B1,.	2015-09-17
Intuniv	guanfacine	C02AC02	5	2	OATP1B3, OAT1, OAT3, MATE1 or MATE2.	2015-09-17
Intuniv	guanfacine	C02AC02	5	2	OATP1B1, OATP1B3, OAT1, OAT3, OCT2 or MATE2K, but it is an inhibitor of MATE1 and may be an inhibitor of OCT1 at maximal portal vein concentrations.	2015-09-17
Zydelig	idelalisib	L01XX47	4	5	BCRP, OATP1B1, OATP1B3 and P-gp substrates.	2014-09-18
Zydelig	idelalisib	L01XX47	4	5	Co-administration of multiple doses of idelalisib 150 mg twice daily to healthy subjects resulted in comparable exposures for rosuvastatin (AUC 90 CI: 87, 121) and digoxin (AUC 90 CI: 98, 111), suggesting no clinically relevant inhibition of BCRP, OATP1B1/1B3 or systemic P-gp by idelalisib.	2014-09-18
Zydelig	idelalisib	L01XX47	5	2	CYP2C19, CYP2D6 or UGT1A1, or of the transporters P-gp, BCRP, OATP1B1, OATP1B3, OAT1,.	2014-09-18
Recarbrio	imipenem, cilastatin, relebactam	J01DH56	5	2	Relebactam does not inhibit the following hepatic and renal transporters in vitro at clinically relevant concentrations: OATP1B1, OATP1B3, OAT1, OAT3, OCT2, P-gp, BCRP, MATE1, MATE2K, or.	2020-02-13
Enerzair Breezhaler	indacaterol, glycopyrronium bromide, mometasone	R03AL	5	2	In vitro inhibition studies demonstrated that glycopyrronium bromide has no relevant capacity to inhibit CYP1A2, CYP2A6, CYP2C8, CYP2C9, CYP2C19, CYP2D6, CYP2E1 or CYP3A4/5, the efflux transporters MDR1, MRP2 or MXR, and the uptake transporters OATP1B1, OATP1B3, OAT1,.	2020-07-03
Zimbus Breezhaler	indacaterol, glycopyrronium, mometasone furoate	R03AL	5	2	In vitro inhibition studies demonstrated that glycopyrronium bromide has no relevant capacity to inhibit CYP1A2, CYP2A6, CYP2C8, CYP2C9, CYP2C19, CYP2D6, CYP2E1 or CYP3A4/5, the efflux transporters MDR1, MRP2 or MXR, and the uptake transporters OATP1B1, OATP1B3, OAT1,.	2020-07-03	Zimbus Breezhaler	Yes
Aprovel	irbesartan	C09CA04	4	5	Repaglinide: irbesartan has the potential to inhibit OATP1B1.	1997-08-26	Aprovel			Yes
Aprovel	irbesartan	C09CA04	4	5	In a clinical study, it was reported that irbesartan increased the Cmax and AUC of repaglinide (substrate of OATP1B1) by 1.8-fold and 1.3-fold, respectively, when administered 1 hour before repaglinide.	1997-08-26
Ifirmasta (previously Irbesartan Krka)	irbesartan	C09CA04	4	5	Irbesartan has the potential to inhibit OATP1B1.	2008-12-01	Ifirmasta (previously Irbesartan Krka)			Yes
Ifirmasta (previously Irbesartan Krka)	irbesartan	C09CA04	4	5	In a clinical study, it was reported that irbesartan increased the Cmax and AUC of repaglinide (substrate of OATP1B1) by 1.8-fold and 1.3 fold, respectively, when administered 1 hour before repaglinide.	2008-12-01
Irbesartan Teva	irbesartan	C09CA04	4	5	Irbesartan has the potential to inhibit OATP1B1.	2009-10-30	Irbesartan Teva			Yes
Irbesartan Teva	irbesartan	C09CA04	4	5	In a clinical study, it was reported that irbesartan increased the C max and AUC of repaglinide (substrate of OATP1B1) by 1.8-fold and 1.3-fold, respectively, when administered 1 hour before repaglinide.	2009-10-30
Irbesartan Zentiva (previously Irbesartan Winthrop)	irbesartan	C09CA04	4	5	Repaglinide: irbesartan has the potential to inhibit OATP1B1.	2007-01-19	Irbesartan Zentiva (previously Irbesartan Winthrop)			Yes
Irbesartan Zentiva (previously Irbesartan Winthrop)	irbesartan	C09CA04	4	5	In a clinical study, it was reported that irbesartan increased the Cmax and AUC of repaglinide (substrate of OATP1B1) by 1.8-fold and 1.3- fold, respectively, when administered 1 hour before repaglinide.	2007-01-19
Karvea	irbesartan	C09CA04	4	5	Repaglinide: irbesartan has the potential to inhibit OATP1B1.	1997-08-26	Karvea			Yes
Karvea	irbesartan	C09CA04	4	5	In a clinical study, it was reported that irbesartan increased the Cmax and AUC of repaglinide (substrate of OATP1B1) by 1.8-fold and 1.3-fold, respectively, when administered 1 hour before repaglinide.	1997-08-26
CoAprovel	irbesartan, hydrochlorothiazide	C09DA04	4	5	Repaglinide: irbesartan has the potential to inhibit OATP1B1.	1998-10-14	CoAprovel			Yes
CoAprovel	irbesartan, hydrochlorothiazide	C09DA04	4	5	In a clinical study, it was reported that irbesartan increased the Cmax and AUC of repaglinide (substrate of OATP1B1) by 1.8-fold and 1.3-fold, respectively, when administered 1 hour before repaglinide.	1998-10-14
Ifirmacombi	irbesartan, hydrochlorothiazide	C09DA04	4	5	Irbesartan has the potential to inhibit OATP1B1.	2011-03-04	Ifirmacombi			Yes
Ifirmacombi	irbesartan, hydrochlorothiazide	C09DA04	4	5	In a clinical study, it was reported that irbesartan increased the Cmax and AUC of repaglinide (substrate of OATP1B1) by 1.8-fold and 1.3-fold, respectively, when administered 1 hour before repaglinide.	2011-03-04
Irbesartan Hydrochlorothiazide Zentiva (previously Irbesartan Hydrochlorothiazide Winthrop)	irbesartan, hydrochlorothiazide	C09DA04	4	5	Irbesartan has the potential to inhibit OATP1B1.	2007-01-18	Irbesartan Hydrochlorothiazide Zentiva (previously Irbesartan Hydrochlorothiazide Winthrop)			Yes
Irbesartan Hydrochlorothiazide Zentiva (previously Irbesartan Hydrochlorothiazide Winthrop)	irbesartan, hydrochlorothiazide	C09DA04	4	5	In a clinical study, it was reported that irbesartan increased the Cmax and AUC of repaglinide (substrate of OATP1B1) by 1.8-fold and 1.3-fold, respectively, when administered 1 hour before repaglinide.	2007-01-18
Irbesartan/Hydrochlorothiazide Teva	irbesartan, hydrochlorothiazide	C09DA04	4	5	Irbesartan has the potential to inhibit OATP1B1.	2009-11-26	Irbesartan/Hydrochlorothiazide Teva			Yes
Irbesartan/Hydrochlorothiazide Teva	irbesartan, hydrochlorothiazide	C09DA04	4	5	In a clinical study, it was reported that irbesartan increased the Cmax and AUC of repaglinide (substrate of OATP1B1) by 1.8-fold and 1.3-fold, respectively, when administered 1 hour before repaglinide.	2009-11-26
Karvezide	irbesartan, hydrochlorothiazide	C09DA04	4	5	Repaglinide: irbesartan has the potential to inhibit OATP1B1.	1998-10-16	Karvezide			Yes
Karvezide	irbesartan, hydrochlorothiazide	C09DA04	4	5	In a clinical study, it was reported that irbesartan increased the Cmax and AUC of repaglinide (substrate of OATP1B1) by 1.8-fold and 1.3-fold, respectively, when administered 1 hour before repaglinide.	1998-10-16
Cresemba	isavuconazole	J02AC	4	5	(CYP2C8 and OATP1B1 substrate).	2015-10-15
Kalydeco	ivacaftor	R07AX02	4	5	In vitro studies showed that ivacaftor is not a substrate for OATP1B1 or OATP1B3.	2012-07-23
Kaftrio	ivacaftor, tezacaftor, elexacaftor	R07AX32	4	5	Resistance Protein (BCRP) but is not a substrate for OATP1B1 or OATP1B3.	2020-08-21
Kaftrio	ivacaftor, tezacaftor, elexacaftor	R07AX32	4	5	In vitro studies showed that TEZ is a substrate for the uptake transporter OATP1B1 and efflux transporters P-gp and BCRP.	2020-08-21
Kaftrio	ivacaftor, tezacaftor, elexacaftor	R07AX32	4	5	TEZ is not a substrate for OATP1B3.	2020-08-21
Kaftrio	ivacaftor, tezacaftor, elexacaftor	R07AX32	4	5	Exposure to TEZ is not expected to be affected significantly by concomitant inhibitors of OATP1B1, P-gp, or BCRP due to its high intrinsic permeability and low likelihood of being excreted intact.	2020-08-21
Kaftrio	ivacaftor, tezacaftor, elexacaftor	R07AX32	4	5	In vitro studies showed that IVA is not a substrate for OATP1B1, OATP1B3, or P-gp.	2020-08-21
Kaftrio	ivacaftor, tezacaftor, elexacaftor	R07AX32	4	5	ELX and M23-ELX inhibit uptake by OATP1B1 and OATP1B3 in vitro.	2020-08-21
Kaftrio	ivacaftor, tezacaftor, elexacaftor	R07AX32	4	5	AUC of pitavastatin, an OATP1B1 substrate, by 1.2-fold.	2020-08-21
Kaftrio	ivacaftor, tezacaftor, elexacaftor	R07AX32	4	5	When used concomitantly with substrates of OATP1B1 or OATP1B3, caution and appropriate monitoring should be used.	2020-08-21
Kaftrio	ivacaftor, tezacaftor, elexacaftor	R07AX32	4	5	Bilirubin is an OATP1B1 and OATP1B3 substrate.	2020-08-21
Kaftrio	ivacaftor, tezacaftor, elexacaftor	R07AX32	4	5	This finding is consistent with the in vitro inhibition of bilirubin transporters OATP1B1 and OATP1B3 by ELX and M23-ELX.	2020-08-21
Tibsovo	ivosidenib	L01XX62	4	5	Ivosidenib inhibits OAT3, organic anion-transporting polypeptide 1B1 (OATP1B1) and organic anion-transporting polypeptide 1B3 (OATP1B3).	2023-05-04
Tibsovo	ivosidenib	L01XX62	4	5	OAT3 or OATP1B1/1B3 substrates.	2023-05-04
Tibsovo	ivosidenib	L01XX62	4	5	benzylpenicillin, furosemide) or sensitive OATP1B1/1B3 substrates (e.g.	2023-05-04
Tibsovo	ivosidenib	L01XX62	5	2	In vitro data suggest that ivosidenib has the potential to inhibit OAT3, OATP1B1 and OATP1B3 at clinically relevant concentrations and it may, therefore, increase systemic exposure to OAT3,.	2023-05-04
Tibsovo	ivosidenib	L01XX62	5	2	OATP1B1 or OATP1B3 substrates (see sections 4.5).	2023-05-04
Ninlaro	ixazomib	L01XG03	4	5	OATPs.	2016-11-21
Ninlaro	ixazomib	L01XG03	4	5	Ixazomib is not an inhibitor of P-gp, BCRP, MRP2, OATP1B1, OATP1B3, OCT2, OAT1,.	2016-11-21
Ketoconazole HRA	ketoconazole	J02AB02	5	2	In vitro data indicate that ketoconazole is a potent inhibitor of OATP1B1, OATP1B3, OAT3, OCT1 and OCT2 and to a lesser extent of OAT1 and BSEP.	2014-11-18
Tyverb	lapatinib	L01EH01	4	5	Lapatinib inhibits the transport proteins BCRP and OATP1B1 in vitro.	2008-06-10	Tyverb			Yes
Tyverb	lapatinib	L01EH01	4	5	topotecan) and OATP1B1 (e.g.	2008-06-10
Tyverb	lapatinib	L01EH01	5	2	Lapatinib has also been shown in vitro to inhibit these efflux transporters, as well as the hepatic uptake transporter OATP 1B1, at clinically relevant concentrations (IC50 values were equal to 2.3 µg/ml).	2008-06-10
Vitrakvi	larotrectinib	L01XE53	4	5	In vitro studies indicate that larotrectinib is an inhibitor of OATP1B1.	2019-09-19
Vitrakvi	larotrectinib	L01XE53	4	5	No clinical studies have been performed to investigate interactions with OATP1B1 substrates.	2019-09-19
Vitrakvi	larotrectinib	L01XE53	4	5	Therefore, it cannot be excluded whether co-administration of larotrectinib with OATP1B1 substrates (e.g.	2019-09-19
Vitrakvi	larotrectinib	L01XE53	5	2	In vitro studies indicate that larotrectinib is not a substrate for either OATP1B1 or OATP1B3.	2019-09-19
Vitrakvi	larotrectinib	L01XE53	5	2	OCT1, OCT2, OATP1B3, BSEP, MATE1 and MATE2-K at clinically relevant concentrations and is unlikely to affect clearance of substrates of these transporters.	2019-09-19
Harvoni	ledispavir, sofosbuvir	J05AX65	4	5	(Inhibition of drug transporters OATP and.	2014-11-17
Harvoni	ledispavir, sofosbuvir	J05AX65	5	2	Neither ledipasvir nor sofosbuvir are substrates for hepatic uptake transporters, organic cation transporter (OCT) 1, organic anion-transporting polypeptide (OATP) 1B1 or OATP1B3.	2014-11-17
Harvoni	ledispavir, sofosbuvir	J05AX65	5	2	At concentrations achieved in the clinic, ledipasvir is not an inhibitor of hepatic transporters including the OATP 1B1 or 1B3, BSEP, OCT1, OCT2, OAT1, OAT3, multidrug and toxic compound extrusion.	2014-11-17
Harvoni	ledispavir, sofosbuvir	J05AX65	5	2	Sofosbuvir and GS-331007 are not inhibitors of drug transporters P-gp, BCRP, MRP2, BSEP, OATP1B1, OATP1B3, OCT1 and.	2014-11-17
Xenleta	lefamulin	J01XX	4	5	In vitro studies indicated that lefamulin acts as an inhibitor of OATP1B1, OATP1B3, BCRP, OCT1 and MATE1 transporters.	2020-07-27
Xenleta	lefamulin	J01XX	4	5	OATP1).	2020-07-27
Arava	leflunomide	L04AA13	4	5	Effect on BCRP (Breast Cancer Resistance Protein) and /or organic anion transporting polypeptide B1 and B3 (OATP1B1/B3) substrates.	1999-09-02	Arava			Yes
Arava	leflunomide	L04AA13	4	5	For other substrates of BCRP (e.g., methotrexate, topotecan, sulfasalazine, daunorubicin, doxorubicin) and the OATP family especially HMG-CoA reductase inhibitors (e.g., simvastatin, atorvastatin, pravastatin, methotrexate, nateglinide, repaglinide, rifampicin) concomitant administration should also be undertaken with caution.	1999-09-02
Leflunomide medac	leflunomide	L04AA13	4	5	Effect on BCRP (Breast Cancer Resistance Protein) and/or organic anion transporting polypeptide B1 and B3 (OATP1B1/B3) substrates.	2010-07-27
Leflunomide medac	leflunomide	L04AA13	4	5	methotrexate, topotecan, sulfasalazine, daunorubicin, doxorubicin) and the OATP family especially HMG-CoA reductase inhibitors (e.g.	2010-07-27	Leflunomide medac			Yes
Leflunomide ratiopharm	leflunomide	L04AA13	4	5	Effect on BCRP (Breast Cancer Resistance Protein) and /or organic anion transporting polypeptide B1 and B3 (OATP1B1/B3) substrates.	2010-11-28
Leflunomide ratiopharm	leflunomide	L04AA13	4	5	For other substrates of BCRP (e.g., methotrexate, topotecan, sulfasalazine, daunorubicin, doxorubicin) and the OATP family especially HMG-CoA reductase inhibitors (e.g., simvastatin, atorvastatin, pravastatin, methotrexate, nateglinide, repaglinide, rifampicin) concomitant administration should also be undertaken with caution.	2010-11-28	Leflunomide ratiopharm			Yes
Leflunomide Zentiva (previously Leflunomide Winthrop)	leflunomide	L04AA13	4	5	Effect on BCRP (Breast Cancer Resistance Protein) and /or organic anion transporting polypeptide B1 and B3 (OATP1B1/B3) substrates.	2010-01-08
Leflunomide Zentiva (previously Leflunomide Winthrop)	leflunomide	L04AA13	4	5	For other substrates of BCRP (e.g., methotrexate, topotecan, sulfasalazine, daunorubicin, doxorubicin) and the OATP family especially HMG-CoA reductase inhibitors (e.g., simvastatin, atorvastatin, pravastatin, methotrexate, nateglinide, repaglinide, rifampicin) concomitant administration should also be undertaken with caution.	2010-01-08	Leflunomide Zentiva (previously Leflunomide Winthrop)			Yes
Sunlenca	lenacapavir	J05AX	4	5	Lenacapavir is not a clinically meaningful inhibitor of P-gp and BCRP and does not inhibit OATP.	2022-08-17
Sunlenca	lenacapavir	J05AX	4	5	l. Evaluated as an OATP substrate.	2022-08-17
Lenalidomide Accord	lenalidomide	L04AX04	5	2	(BCRP), multidrug resistance protein (MRP) transporters MRP1, MRP2, or MRP3, organic anion transporters (OAT) OAT1 and OAT3, organic anion transporting polypeptide 1B1 (OATP1B1), organic cation transporters (OCT) OCT1 and OCT2, multidrug and toxin extrusion protein (MATE).	2018-09-20	Lenalidomide Accord		Yes
Lenalidomide Accord	lenalidomide	L04AX04	5	2	(BSEP), BCRP, MRP2, OAT1, OAT3, OATP1B1, OATP1B3, and OCT2.	2018-09-20
Lenalidomide Krka (previously Lenalidomide Krka d.d. Novo mesto)	lenalidomide	L04AX04	5	2	(BCRP), multidrug resistance protein (MRP) transporters MRP1, MRP2, or MRP3, organic anion transporters (OAT) OAT1 and OAT3, organic anion transporting polypeptide 1B1 (OATP1B1), organic cation transporters (OCT) OCT1 and OCT2, multidrug and toxin extrusion protein (MATE).	2021-02-11	Lenalidomide Krka (previously Lenalidomide Krka d.d. Novo mesto)		Yes
Lenalidomide Krka (previously Lenalidomide Krka d.d. Novo mesto)	lenalidomide	L04AX04	5	2	(BSEP), BCRP, MRP2, OAT1, OAT3, OATP1B1, OATP1B3, and OCT2.	2021-02-11
Lenalidomide Krka d.d. Novo mesto (previously Lenalidomide Krka)	lenalidomide	L04AX04	5	2	(BCRP), multidrug resistance protein (MRP) transporters MRP1, MRP2, or MRP3, organic anion transporters (OAT) OAT1 and OAT3, organic anion transporting polypeptide 1B1 (OATP1B1), organic cation transporters (OCT) OCT1 and OCT2, multidrug and toxin extrusion protein (MATE).	2021-02-11	Lenalidomide Krka d.d. Novo mesto (previously Lenalidomide Krka)		Yes
Lenalidomide Krka d.d. Novo mesto (previously Lenalidomide Krka)	lenalidomide	L04AX04	5	2	(BSEP), BCRP, MRP2, OAT1, OAT3, OATP1B1, OATP1B3, and OCT2.	2021-02-11
Lenalidomide Mylan	lenalidomide	L04AX07	5	2	(BCRP), multidrug resistance protein (MRP) transporters MRP1, MRP2, or MRP3, organic anion transporters (OAT) OAT1 and OAT3, organic anion transporting polypeptide 1B1 (OATP1B1),.	2020-12-18	Lenalidomide Mylan		Yes
Lenalidomide Mylan	lenalidomide	L04AX07	5	2	(BSEP), BCRP, MRP2, OAT1, OAT3, OATP1B1, OATP1B3, and OCT2.	2020-12-18
Revlimid	lenalidomide	L04AX04	5	2	(BCRP), multidrug resistance protein (MRP) transporters MRP1, MRP2, or MRP3, organic anion transporters (OAT) OAT1 and OAT3, organic anion transporting polypeptide 1B1 (OATP1B1), organic cation transporters (OCT) OCT1 and OCT2, multidrug and toxin extrusion protein (MATE) MATE1, and organic cation transporters novel (OCTN) OCTN1 and OCTN2.	2007-06-14	Revlimid			Yes
Revlimid	lenalidomide	L04AX04	5	2	BCRP, MRP2, OAT1, OAT3, OATP1B1, OATP1B3, and OCT2.	2007-06-14
Kisplyx	lenvatinib	L01XE29	5	2	OATP1B1, OATP1B3, OCT1, OCT2, or the BSEP.	2016-08-25	Kisplyx	Yes
Lenvima	lenvatinib	L01XE	5	2	OATP1B1, OATP1B3, OCT1, OCT2, MATE1, MATE2-K or the bile salt export pump BSEP.	2015-05-28
Lenvima	lenvatinib	L01XE	5	2	For the following transporters, OAT1, OAT3, OATP1B1, OCT1, OCT2, and BSEP, clinically relevant inhibition was excluded based on a cutoff of IC50 50 Cmax,unbound.	2015-05-28
Lenvima	lenvatinib	L01XE	5	2	Lenvatinib showed minimal or no inhibitory effect on OATP1B3 and MATE2-K. Lenvatinib weakly inhibits MATE1.	2015-05-28
Prevymis	letermovir	J05	4	4	Letermovir may increase the plasma concentrations of medicinal products transported by OATP1B1/3 such as many of the statins (see section 4.5 and Table 1).	2018-01-08
Prevymis	letermovir	J05	4	5	Both elimination pathways involve active uptake into the hepatocyte through the hepatic uptake transporters OATP1B1/ 3.	2018-01-08
Prevymis	letermovir	J05	4	5	OATP1B1/3 and/or P-gp inhibition) that is not clinically relevant, followed by clinically relevant decreases in letermovir plasma concentrations (due to induction of P-gp/UGT) with continued rifampicin co-administration (see Table 1).	2018-01-08
Prevymis	letermovir	J05	4	5	Inhibitors of OATP1B1 or 3.	2018-01-08
Prevymis	letermovir	J05	4	5	Co-administration of PREVYMIS with medicinal products that are inhibitors of OATP1B1/3 transporters may result in increased letermovir plasma concentrations.	2018-01-08
Prevymis	letermovir	J05	4	5	If PREVYMIS is co- administered with cyclosporine (a potent OATP1B1/3 inhibitor), the recommended dose of.	2018-01-08
Prevymis	letermovir	J05	4	5	OATP1B1/3 inhibitors are added to letermovir combined with cyclosporine.	2018-01-08
Prevymis	letermovir	J05	4	5	Examples of OATP1B1 inhibitors include gemfibrozil, erythromycin, clarithromycin, and several protease inhibitors (atazanavir, simeprevir).	2018-01-08
Prevymis	letermovir	J05	4	5	In vitro, letermovir is an inhibitor of CYP3A, CYP2C8, CYP2B6, BCRP, UGT1A1, OATP2B1, and.	2018-01-08
Prevymis	letermovir	J05	4	5	CYP3A4, P-gp, OATP1B1/3 additionally on CYP2C19.	2018-01-08
Prevymis	letermovir	J05	4	5	Medicinal products transported by OATP1B1/3.	2018-01-08
Prevymis	letermovir	J05	4	5	Letermovir is an inhibitor of OATP1B1/3 transporters.	2018-01-08
Prevymis	letermovir	J05	4	5	OATP1B1/3 substrates.	2018-01-08
Prevymis	letermovir	J05	4	5	The magnitude of the OATP1B1/3 inhibition on co-administered medicinal products is likely greater when PREVYMIS is co-administered with cyclosporine (a potent OATP1B1/3 inhibitor).	2018-01-08
Prevymis	letermovir	J05	4	5	This needs to be considered when the letermovir regimen is changed during treatment with an OATP1B1/3 substrate.	2018-01-08
Prevymis	letermovir	J05	4	5	Medicinal products metabolised by CYP2B6, UGT1A1 or transported by BCRP or OATP2B1.	2018-01-08
Prevymis	letermovir	J05	4	5	BCRP, and OATP2B1 in vitro.	2018-01-08
Prevymis	letermovir	J05	4	5	An example of a medicinal product transported by OATP2B1 is celiprolol.	2018-01-08
Prevymis	letermovir	J05	4	5	(OATP1B1/3 and/or P-gp inhibition).	2018-01-08
Prevymis	letermovir	J05	4	5	(OATP1B1/3 and/or P-gp inhibition).	2018-01-08
Prevymis	letermovir	J05	4	5	(Sum of OATP1B1/3 and/or P- gp inhibition and P-gp/UGT induction).	2018-01-08
Prevymis	letermovir	J05	4	5	(CYP3A, OATP1B1/3 inhibition).	2018-01-08
Prevymis	letermovir	J05	4	5	(CYP3A, OATP1B1/3 inhibition).	2018-01-08
Prevymis	letermovir	J05	4	5	(OATP1B1/3 and/or BCRP inhibition).	2018-01-08
Prevymis	letermovir	J05	4	5	(OATP1B1/3 inhibition) mycophenolate mofetil.	2018-01-08
Prevymis	letermovir	J05	4	5	(CYP2C8 induction, CYP2C8 and OATP1B inhibition).	2018-01-08
Prevymis	letermovir	J05	4	5	When PREVYMIS is co-administered with cyclosporine, the plasma concentrations of repaglinide is expected to increase due to the additional OATP1B inhibition by cyclosporine.	2018-01-08
Prevymis	letermovir	J05	4	5	(OATP1B1/3 inhibition.	2018-01-08
Prevymis	letermovir	J05	5	2	The mechanism is likely saturation/autoinhibition of OATP1B1/3.	2018-01-08
Prevymis	letermovir	J05	5	2	In HSCT recipients, co-administration of cyclosporine increased plasma concentrations of letermovir due to inhibition of OATP1B.	2018-01-08
Prevymis	letermovir	J05	5	2	OATP1B1 and 3 followed by UGT1A1/3 catalysed glucuronidation.	2018-01-08
Quinsair	levofloxacin	J01MA12	4	5	In vitro studies demonstrated that inhibition of the key transporters associated with drug disposition in the kidney (organic anion-transporting polypeptide-1B1 (OATP1B1), OATP1B3, organic anion transporter-1 (OAT1), OAT3 and organic cationic transporter-2 (OCT2)) at exposures following inhalation of 240 mg levofloxacin twice daily is low.	2015-03-25
Constella	linaclotide	A06AX04	5	2	The potential inhibitory activity of linaclotide and its active primary metabolite MM-419447 on the human efflux transporters BCRP, MRP2, MRP3, and MRP4 and the human uptake transporters OATP1B1,.	2012-11-26
Constella	linaclotide	A06AX04	5	2	OATP1B3, OATP2B1, PEPT1 and OCTN1 was investigated in vitro.	2012-11-26
Zokinvy	lonafarnib	0	5	2	BCRP, OCT1, OATP1B1 and OATP1B3.	2022-07-18
Kaletra	lopinavir, ritonavir	J05AR10	4	6	BCRP and OATP1B inhibition by lopinavir/ritonavir.	2001-03-19	Kaletra			Yes
Kaletra	lopinavir, ritonavir	J05AR10	4	6	OATP1B1/3 inhibition by lopinavir/ritonavir.	2001-03-19
Lorviqua	lorlatinib	L01ED05	4	5	OATP1B1, OATP1B3, OCT1, MATE1 and OAT3 at clinically relevant concentrations.	2019-05-06
Lorviqua	lorlatinib	L01ED05	4	5	Lorlatinib should be used with caution in combination with substrates of BCRP, OATP1B1, OATP1B3, OCT1,.	2019-05-06
Orkambi	lumacaftor, ivacaftor	R07AX30	4	5	Lumacaftor and ivacaftor are not inhibitors of OATP1B1, OATP1B3, and organic cation transporter (OCT) 1 and 2.	2015-11-19
Latuda	lurasidone	N05AE05	5	2	Lurasidone is not subject to active uptake transport by OATP1B1 or OATP1B3.	2014-03-21
Latuda	lurasidone	N05AE05	5	2	Lurasidone is not expected to have a clinically relevant inhibitory potential on transporters OATP1B1, OATP1B3,.	2014-03-21
Lutathera	lutetium (177Lu) oxodotreotide	V10XX04	4	5	OATP1B1, OATP1B3 and BCRP transporters in pre-clinical studies, suggest that Lutathera has a low probability of causing significant other interactions.	2017-09-26
Pluvicto	lutetium (177Lu) vipivotide tetraxetan	V10XX	5	2	Vipivotide tetraxetan is not a substrate of BCRP, P-gp, MATE1, MATE2-K, OAT1, OAT3 or OCT2, and it is not an inhibitor of BCRP, P-gp, BSEP, MATE1, MATE2-K, OAT1, OAT3, OATP1B1,.	2022-12-09
Pluvicto	lutetium (177Lu) vipivotide tetraxetan	V10XX	5	2	OATP1B3, OCT1 or OCT2 in vitro.	2022-12-09
Opsumit	macitentan	C02KX04	4	5	Macitentan and its active metabolite are not inhibitors of hepatic or renal uptake transporters at clinically relevant concentrations, including the organic anion transporting polypeptides (OATP1B1 and OATP1B3).	2013-12-20
Opsumit	macitentan	C02KX04	4	5	Macitentan and its active metabolite are not relevant substrates of OATP1B1 and.	2013-12-20
Opsumit	macitentan	C02KX04	4	5	OATP1B3 but enter the liver by passive diffusion.	2013-12-20
Opsumit	macitentan	C02KX04	4	5	CYP3A4 and OATP inhibitor, did not alter the steady-state exposure to macitentan and its active metabolite to a clinically relevant extent.	2013-12-20
Livmarli	Maralixibat chloride	A05AX04	4	5	Maralixibat is an OATP2B1 inhibitor based on in vitro studies.	2022-12-09	Livmarli				Yes
Livmarli	Maralixibat chloride	A05AX04	4	5	OATP2B1 substrates (e.g.	2022-12-09
Livmarli	Maralixibat chloride	A05AX04	4	5	fluvastatin or rosuvastatin) due to OATP2B1 inhibition in the GI tract cannot be ruled out.	2022-12-09
Livmarli	Maralixibat chloride	A05AX04	4	5	Consider monitoring the effects of OATP2B1 substrates as needed.	2022-12-09
Celsentri	maraviroc	J05AX09	4	5	Maraviroc is a substrate for the transporters P-glycoprotein and OATP1B1, but the effect of these transporters on the exposure to maraviroc is not known.	2007-09-18	Celsentri			Yes
Celsentri	maraviroc	J05AX09	4	5	In vitro studies have shown that maraviroc does not inhibit OATP1B1, MRP2 or any of the major P450 enzymes at clinically relevant concentrations.	2007-09-18
Livtencity	maribavir	J05AX10	4	5	(MATE)/2K; organic anion transporters (OAT)1; organic cation transporters (OCT)1 and OCT2; organic anion transporting polypeptide (OATP)1B1 and OATP1B3 based on in vitro and clinical interaction results (Table 1 and section 5.2).	2022-11-09
Camzyos	mavacamten	C01EB	5	2	[OATPs], organic cation transporters [OCTs], or organic anion transporters [OATs]) at therapeutic concentrations for a dose up to 5 mg in CYP2C19 poor metabolisers and for a dose up to 15 mg in.	2023-06-26
Procysbi	mercaptamine	A16AA04	4	5	P-gp and BCRP at the intestinal level and inhibitor of liver uptake transporters (OATP1B1, OATP1B3 and OCT1).	2013-09-05
Procysbi	mercaptamine	A16AA04	5	2	OATP1B1, OATP1B3, OAT1, OAT3 and OCT1.	2013-09-05
Rydapt	midostaurin	L01XE	5	2	Simulations using physiologically-based pharmacokinetic (PBPK) models predicted that midostaurin given at a dose of 50 mg or 100 mg twice daily at steady state is unlikely to cause clinically relevant inhibition of OATP1B.	2017-09-18
Galafold	migalastat	A16AX	4	5	OAT1, OAT3, or OCT2, nor is it an inhibitor of OATP1B1, OATP1B3, OAT1, OAT3, OCT1, OCT2,.	2016-05-25
CellCept	mycophenolate mofetil	L04AA06	5	2	Organic anion-transporting polypeptides (OATPs) and multidrug resistance-associated protein 2 (MRP2) are involved in MPAs disposition; OATP isoforms,.	1996-02-14	CellCept			Yes
Myclausen	mycophenolate mofetil	L04AA06	5	2	Organic anion-transporting polypeptides (OATPs) and multidrug resistance-associated protein 2 (MRP2) are involved in MPAs disposition; OATP isoforms, MRP2 and breast cancer resistance protein (BCRP) are transporters associated with the glucuronides biliary excretion.	2010-10-07	Myclausen			Yes
Myfenax	mycophenolate mofetil	L04AA06	5	2	Organic anion transporting polypeptides (OATPs) and multidrug resistance-associated protein 2 (MRP2) are involved in MPAs disposition; OATP isoforms, MRP2 and breast cancer resistance protein (BCRP) are transporters associated with the glucuronides biliary excretion.	2008-02-21	Myfenax			Yes
Rizmoic	naldemedine	A06AH05	5	2	CYP2E1, CYP3A, or CYP4A11 isozymes) and is not an inhibitor of OATP1B1, OATP1B3, OAT1,.	2019-02-18
Nerlynx	neratinib	L01EH02	5	2	In vitro studies demonstrated that neratinib and its main metabolite M6 are not substrates of hepatic uptake transporters OATP1B11a and OATP1B3 at relevant clinical concentration.	2018-08-31
Nerlynx	neratinib	L01EH02	5	2	Neratinib produced no inhibitory activity towards the uptake transporters, OATP1B11a, OATP1B3,.	2018-08-31
Ofev	nintedanib	L01XE	5	2	Nintedanib was shown to be not a substrate or inhibitor of OATP-1B1, OATP-1B3,.	2015-01-14	Ofev	Yes
Ofev	nintedanib	L01XE	5	2	OATP-2B1, OCT-2, or MRP-2 in vitro.	2015-01-14
Vargatef	nintedanib	L01XE3	5	2	Nintedanib was shown to be not a substrate or inhibitor of OATP-1B1, OATP-1B3,.	2014-11-21
Vargatef	nintedanib	L01XE3	5	2	OATP-2B1, OCT-2, or MRP-2 in vitro.	2014-11-21
Zejula	niraparib	L01XK02	4	5	Niraparib as a substrate of hepatic uptake transporters (OATP1B1, OATP1B3, and OCT1).	2017-11-16
Zejula	niraparib	L01XK02	4	5	Neither niraparib nor M1 is a substrate of organic anion transport polypeptide 1B1 (OATP1B1), 1B3.	2017-11-16
Zejula	niraparib	L01XK02	4	5	(OATP1B3), or organic cation transporter 1 (OCT1).	2017-11-16
Zejula	niraparib	L01XK02	4	5	No dose adjustment for Zejula is required when administered concomitantly with medicinal products known to inhibit OATP1B1 or 1B3 (e.g.	2017-11-16
Zejula	niraparib	L01XK02	4	5	Inhibition of hepatic uptake transporters (OATP1B1, OATP1B3, and OCT1).	2017-11-16
Zejula	niraparib	L01XK02	4	5	Neither niraparib nor M1 is an inhibitor of organic anion transport polypeptide 1B1 (OATP1B1) or 1B3 (OATP1B3).	2017-11-16
Akeega	niraparib, abiraterone acetate	L01	5	2	Polypeptide 1B1 (OATP1B1) and as a consequence, the plasma exposures of medicinal products eliminated by OATP1B1 may increase.	2023-04-19	Akeega					Yes
Akeega	niraparib, abiraterone acetate	L01	5	2	OATP1B1 based interaction.	2023-04-19
Paxlovid	nirmatrelvir, ritonavir	J05AE30	4	5	OATP1B1 at clinically relevant concentrations.	2022-01-28
Paxlovid	nirmatrelvir, ritonavir	J05AE30	4	6	Serum concentrations may be increased due to P-gp, BCRP and OATP1B inhibition by ritonavir.	2022-01-28
Paxlovid	nirmatrelvir, ritonavir	J05AE30	5	2	Based on in vitro data, nirmatrelvir has a low potential to inhibit BCRP, MATE2K, OAT1, OAT3, OATP1B3 and OCT2.	2022-01-28
Paxlovid	nirmatrelvir, ritonavir	J05AE30	5	2	There is a potential for nirmatrelvir to inhibit MDR1, MATE1, OCT1 and OATP1B1 at clinically relevant concentrations.	2022-01-28
Nityr	nitisinone	A16AX04	5	2	Nitisinone plasma concentration reached in clinical setting is not expected to inhibit OATP1B1, OATP1B3 mediated transport.	2018-07-26	Nityr		Yes
Orfadin	nitisinone	A16AX04	5	2	Nitisinone plasma concentration reached in clinical setting is not expected to inhibit OATP1B1, OATP1B3 mediated transport.	2005-02-21	Orfadin			Yes
Spinraza	nusinersen	M09	5	2	OCT2, OATP1B1, OATP1B3, or BSEP transporters.	2017-05-30
Bylvay	odevixibat	A05AX	5	2	Odevixibat does not inhibit the transporters P-gp, breast cancer resistance protein (BCRP), organic anion transporter (OATP1B1, OATP1B3, OAT1, OAT3), organic cation transporter (OCT2), multidrug and toxin extrusion transporter (MATE1 or MATE2-K).	2021-07-16
Lynparza	olaparib	L01XK01	4	5	In vitro, olaparib has been shown to be an inhibitor of BCRP, OATP1B1, OCT1, OCT2, OAT3,.	2014-12-16
Lynparza	olaparib	L01XK01	4	5	methotrexate, rosuvastatin), OATP1B1 (e.g.	2014-12-16
Lynparza	olaparib	L01XK01	5	2	In vitro, data also show that olaparib is not a substrate for OATP1B1, OATP1B3, OCT1, BCRP or.	2014-12-16
Lynparza	olaparib	L01XK01	5	2	MRP2 and is not an inhibitor of OATP1B3, OAT1 or MRP2.	2014-12-16
Viekirax	ombitasvir, paritaprevir, ritonavir	J05AP53	4	5	Medicinal products transported by the OATP family and OCT1.	2015-01-14
Viekirax	ombitasvir, paritaprevir, ritonavir	J05AP53	4	5	Paritaprevir is an inhibitor of the hepatic uptake transporters OATP1B1 and OATP1B3, and paritaprevir and ritonavir are inhibitors of OATP2B1.	2015-01-14
Viekirax	ombitasvir, paritaprevir, ritonavir	J05AP53	4	5	Co-administration of Viekirax with or without dasabuvir with medicinal products that are substrates of OATP1B1, OATP1B3, OATP2B1 or OCT1 may increase plasma concentrations of these transporter substrates, potentially requiring dose adjustment/clinical monitoring.	2015-01-14
Viekirax	ombitasvir, paritaprevir, ritonavir	J05AP53	4	5	OATP1B1/3 substrates evaluated in drug interaction studies include pravastatin and rosuvastatin (see.	2015-01-14
Viekirax	ombitasvir, paritaprevir, ritonavir	J05AP53	4	5	Paritaprevir is eliminated via CYP3A4 mediated metabolism and biliary excretion (substrate of the hepatic transporters OATP1B1, P-gp and BCRP).	2015-01-14
Viekirax	ombitasvir, paritaprevir, ritonavir	J05AP53	4	5	Caution is advised if co-administering Viekirax with medicinal products that are both moderate inhibitors of CYP3A4 and inhibitors of multiple transporters (P-gp, BCRP and/or OATP1B1/ OATP1B3).	2015-01-14
Viekirax	ombitasvir, paritaprevir, ritonavir	J05AP53	4	5	Potent inhibitors of P-gp, BCRP, OATP1B1 and/or OATP1B3 have the potential to increase the exposure to paritaprevir.	2015-01-14
Viekirax	ombitasvir, paritaprevir, ritonavir	J05AP53	4	5	OATP1B inhibition by paritaprevir.	2015-01-14
Viekirax	ombitasvir, paritaprevir, ritonavir	J05AP53	4	5	OATP1B1 inhibition by paritaprevir.	2015-01-14
Viekirax	ombitasvir, paritaprevir, ritonavir	J05AP53	4	5	Increase in dasabuvir exposure is possibly due to CYP2C8 inhibition and increase in paritaprevir possibly due to OATP1B1 inhibition by gemfibrozil.	2015-01-14
Viekirax	ombitasvir, paritaprevir, ritonavir	J05AP53	4	5	OATP1B1/B3 and CYP3A by atazanavir.	2015-01-14
Viekirax	ombitasvir, paritaprevir, ritonavir	J05AP53	4	5	OATP1B1/B3 and CYP3A by atazanavir and CYP3A by the additional dose of ritonavir.	2015-01-14
Viekirax	ombitasvir, paritaprevir, ritonavir	J05AP53	4	5	OATP1B inhibition by paritaprevir and BCRP inhibition by paritaprevir, ritonavir or dasabuvir.	2015-01-14
Viekirax	ombitasvir, paritaprevir, ritonavir	J05AP53	4	5	OATP1B1 inhibition by paritaprevir.	2015-01-14
Viekirax	ombitasvir, paritaprevir, ritonavir	J05AP53	4	5	OATP1B/BC.	2015-01-14
Viekirax	ombitasvir, paritaprevir, ritonavir	J05AP53	4	5	OATP1B inhibition by paritaprevir.	2015-01-14
Viekirax	ombitasvir, paritaprevir, ritonavir	J05AP53	4	5	OATP/BCRP/.	2015-01-14
Viekirax	ombitasvir, paritaprevir, ritonavir	J05AP53	4	5	OATP1B1 inhibition by paritaprevir.	2015-01-14
Viekirax	ombitasvir, paritaprevir, ritonavir	J05AP53	4	8	Viekirax and dasabuvir with ribavirin, related to the inhibition of the bilirubin transporters OATP1B1/1B3 by paritaprevir and ribavirin-induced haemolysis.	2015-01-14
Viekirax	ombitasvir, paritaprevir, ritonavir	J05AP53	5	2	In vitro data indicate that paritaprevir is a substrate for the human hepatic uptake transporters, OATP1B1 and OATP1B3.	2015-01-14
Ongentys	opicapone	N04	4	5	CYP2C8 and OATP1B1 substrates.	2016-06-24
Ongentys	opicapone	N04	4	5	Opicapone is a weak in vitro inhibitor of CYP2C8 and OATP1B1, whereas repaglinide is a sensitive.	2016-06-24
Ongentys	opicapone	N04	4	5	CYP2C8 and OATP1B1 substrate.	2016-06-24
Ongentys	opicapone	N04	5	2	In vitro studies have shown that opicapone is not transported by OATP1B1, but is transported by.	2016-06-24
Ongentys	opicapone	N04	5	2	OATP1B3, and efflux transported by P-gp and BCRP.	2016-06-24
Ongentys	opicapone	N04	5	2	BIA 9-1103, its major metabolite, was transported by OATP1B1 and OATP1B3, and efflux transported by BCRP, but is not a substrate for the P-gp/MDR1 efflux transporter.	2016-06-24
Ongentys	opicapone	N04	5	2	At clinically relevant concentrations, opicapone is not expected to inhibit OAT1, OAT3, OATP1B1,.	2016-06-24
Ongentys	opicapone	N04	5	2	OATP1B3, OCT1, OCT2, BCRP, P-gp/MDR1, BSEP, MATE1 and MATE2-K transporters as suggested by in vitro and in vivo studies.	2016-06-24
Ontilyv	opicapone	N04, N04BX04	4	5	CYP2C8 and OATP1B1 substrates.	2022-02-21	Ontilyv	Yes
Ontilyv	opicapone	N04, N04BX04	4	5	Opicapone is a weak in vitro inhibitor of CYP2C8 and OATP1B1, whereas repaglinide is a sensitive.	2022-02-21
Ontilyv	opicapone	N04, N04BX04	4	5	CYP2C8 and OATP1B1 substrate.	2022-02-21
Ontilyv	opicapone	N04, N04BX04	5	2	In vitro studies have shown that opicapone is not transported by OATP1B1, but is transported by.	2022-02-21
Ontilyv	opicapone	N04, N04BX04	5	2	OATP1B3, and efflux transported by P-gp and BCRP.	2022-02-21
Ontilyv	opicapone	N04, N04BX04	5	2	BIA 9-1103, its major metabolite, was transported by OATP1B1 and OATP1B3, and efflux transported by BCRP, but is not a substrate for the P-gp/MDR1 efflux transporter.	2022-02-21
Ontilyv	opicapone	N04, N04BX04	5	2	At clinically relevant concentrations, opicapone is not expected to inhibit OAT1, OAT3, OATP1B1,.	2022-02-21
Ontilyv	opicapone	N04, N04BX04	5	2	OATP1B3, OCT1, OCT2, BCRP, P-gp/MDR1, BSEP, MATE1 and MATE2-K transporters as suggested by in vitro and in vivo studies.	2022-02-21
Isturisa	osilodrostat	H02CA02	4	5	OATP1B1, OCT1, OCT2, OAT1, OAT3 and MATE1.	2020-01-09
Isturisa	osilodrostat	H02CA02	5	2	Osilodrostat is not a substrate for OATP1B1 or OATP1B3 transporters.	2020-01-09
Isturisa	osilodrostat	H02CA02	5	2	UGT2B7, P-gp, BCRP, BSEP, MRP2, OATP1B3 and MATE2-K.	2020-01-09
Tagrisso	osimertinib	L01XE	5	2	In vitro studies have shown that osimertinib is not a substrate of OATP1B1 and OATP1B3.	2016-02-01
Tagrisso	osimertinib	L01XE	5	2	In vitro, osimertinib does not inhibit OAT1, OAT3, OATP1B1, OATP1B3, MATE1, OCT2 and MATE2K at clinically relevant concentrations.	2016-02-01
Senshio	ospemifene	G03XC05	5	2	In in vitro studies, ospemifene and 4-hydroxyospemifene did not inhibit P-glycoprotein (P-gp), breast cancer resistance protein (BCRP), organic anion transporter polypeptide (OATP)1B1, OATP1B3,.	2015-01-14
Apealea	paclitaxel	L01CD01	5	2	Paclitaxel has been shown in vitro to be a substrate for the influx transporter proteins OATP1B3 and OATP1A2.	2018-11-20
Tookad	padeliporfin	L01XD07	4	5	OATP1B1 and OATP1B3 transporters.	2017-11-10
Tookad	padeliporfin	L01XD07	4	5	P450 enzymes but could inhibit OATP1B1 and OATP1B3 transporters (see section 5.2).	2017-11-10
Tookad	padeliporfin	L01XD07	4	5	The magnitude of interaction has not been investigated clinically but a transient increase in the plasma concentration of co-administered substrates of OATP1B1 and OATP1B3 cannot be ruled out.	2017-11-10
Tookad	padeliporfin	L01XD07	4	5	The use of medicinal products that are substrates of OATP1B1 or OATP1B3 (repaglinide, atorvastatin, pitavastatin, pravastatin, rosuvastatin, simvastatin, bosentan, glyburide) for which concentration-dependent serious adverse reactions have been observed should be avoided on the day of TOOKAD infusion and for at least 24 hours after administration.	2017-11-10
Tookad	padeliporfin	L01XD07	5	2	In vitro studies indicate that TOOKAD is unlikely to be a substrate of OATP1B1, OATP1B3, OCT1,.	2017-11-10
Tookad	padeliporfin	L01XD07	5	2	OATP2B1, P-gp, BCRP, MRP2 or BSEP hepatic uptake transporters.	2017-11-10
Tookad	padeliporfin	L01XD07	5	2	BSEP but it could inhibit both OATP1B1 and OATP1B3 transporters (see section 4.5).	2017-11-10
Ibrance	palbociclib	L01XE33	5	2	Palbociclib is not a substrate of OATP1B1 or.	2016-11-09
Ibrance	palbociclib	L01XE33	5	2	OATP1B3.	2016-11-09
Ibrance	palbociclib	L01XE33	5	2	(OATP)1B1, OATP1B3, and bile salt export pump (BSEP) at clinically relevant concentrations.	2016-11-09
Signifor	pasireotide	H01CB05	5	2	Based on in vitro data pasireotide is not a substrate of the efflux transporter BCRP (breast cancer resistance protein) nor of the influx transporters OCT1 (organic cation transporter 1), OATP (organic anion-transporting polypeptide) 1B1, 1B3 or 2B1.	2012-04-24
Signifor	pasireotide	H01CB05	5	2	At therapeutic dose levels pasireotide is also not an inhibitor of UGT1A1, OATP, 1B1 or 1B3, P-gp, BCRP, MRP2 and BSEP.	2012-04-24
Votrient	pazopanib	L01XE11	4	5	In vitro, pazopanib inhibited human organic anion transporting polypeptide (OATP1B1).	2010-06-14	Votrient			Yes
Votrient	pazopanib	L01XE11	4	5	It cannot be excluded that pazopanib will affect the pharmacokinetics of substrates of OATP1B1 (e.g.	2010-06-14
Votrient	pazopanib	L01XE11	4	5	The active metabolite of irinotecan, SN-38, is a substrate for OATP1B1 and UGT1A1.	2010-06-14
Pemazyre	pemigatinib	L01EN02	5	2	In vitro, pemigatinib is an inhibitor of OATP1B3, OCT2, and MATE1.	2021-03-26
Fycompa	perampanel	N03AX22	5	2	In vitro studies show that perampanel is not a substrate or significant inhibitor of organic anion transporting polypeptides (OATP) 1B1 and 1B3, organic anion transporters (OAT) 1, 2, 3, and 4, organic cation transporters (OCT) 1, 2, and 3, and the efflux transporters P-glycoprotein and Breast.	2012-07-23
Ozawade	pitolisant	N07XX11	5	2	Pitolisant is not a substrate of OATP1B1, OATP1B3.	2021-09-01	Ozawade	Yes
Ozawade	pitolisant	N07XX11	5	2	Pitolisant is not a significant inhibitor of OAT1, OAT3, OCT2, OATP1B1, OATP1B3, MATE1, or.	2021-09-01
Wakix	pitolisant	N07XX11	5	2	Pitolisant is not a substrate of OATP1B1, OATP1B3.	2016-03-31
Wakix	pitolisant	N07XX11	5	2	Pitolisant is not a significant inhibitor of OAT1, OAT3, OCT2, OATP1B1, OATP1B3, MATE1, or.	2016-03-31
Pixuvri	pixantrone dimaleate	L01DB11	5	2	Pixantrone was a poor inhibitor of OATP1B1 and OATP1B3 uptake transporters in vitro.	2012-05-10
Iclusig	ponatinib	L01EA05	5	2	Ponatinib is not a substrate for the human organic anion transporting polypeptides OATP1B1, OATP1B3 and the organic cation transporter OCT-1.	2013-07-01
Iclusig	ponatinib	L01EA05	5	2	At therapeutic serum concentrations, ponatinib did not inhibit OATP1B1 or OATP1B3, OCT1 or.	2013-07-01
Ponvory	ponesimod	L04AA	4	5	Ponesimod is not a substrate of P-gp, BCRP, OATP1B1 or OATP1B3 transporters.	2021-05-19
Gavreto	pralsetinib	L01XE	4	5	Sensitive substrates of CYP3A4, CYP2C8, CYP2C9, P-gp, BCRP, OATP1B1, OATP1B3, OAT1,.	2021-11-18
Gavreto	pralsetinib	L01XE	4	5	(CYP3A4, CYP2C9 and CYP2C8) and transporters (P-gp, BCRP, OATP1B1, OATP1B3, OAT1,.	2021-11-18
Gavreto	pralsetinib	L01XE	5	2	In vitro studies indicate that pralsetinib may have the potential to inhibit P-gp, BCRP, OATP1B1,.	2021-11-18
Gavreto	pralsetinib	L01XE	5	2	OATP1B3, OAT1, MATE1, and MATE2-K at clinically relevant concentrations.	2021-11-18
Dovprela (previously Pretomanid FGK)	pretomanid	J04	4	5	Effect on OAT3, OATP1B3, P-gp and BCRP substrates.	2020-07-31
Dovprela (previously Pretomanid FGK)	pretomanid	J04	4	5	In vitro studies indicate that pretomanid is an inhibitor of BCRP, OATP1B3 and P-gp.	2020-07-31
Dovprela (previously Pretomanid FGK)	pretomanid	J04	4	5	Therefore, it cannot be excluded that co-administration of pretomanid with sensitive OATP1B3 substrates (e.g., valsartan, statins), BCRP substrates (e.g.	2020-07-31
Dovprela (previously Pretomanid FGK)	pretomanid	J04	4	5	If pretomanid is co-administered with substrates of OATP1B3, BCRP or P-gp, monitoring for drug-related adverse reactions to the co- administered medicinal product should be performed.	2020-07-31
Dovprela (previously Pretomanid FGK)	pretomanid	J04	5	2	OAT3, breast cancer resistance protein (BCRP), P-glycoprotein (P gp), OCT2 and organic anion- transporting polypeptide (OATP)1B3.	2020-07-31
Dovprela (previously Pretomanid FGK)	pretomanid	J04	5	2	The potential of pretomanid to inhibit P gp, OATP1B3, OCT2 and BCRP has not been investigated at clinically relevant concentrations.	2020-07-31
Rapiscan	regadenoson	C01EB21	4	5	Regadenoson does not significantly inhibit the transporters OAT1, OAT3, OCT1, OATP1B1,.	2010-09-06	Rapiscan			Yes
Rapiscan	regadenoson	C01EB21	4	5	OATP1B3, MATE1, MATE2-K, BCRP, P-gp, BSEP, ENT 1 or ENT2 at 1 µM.	2010-09-06
Orgovyx	relugolix	L02BX	4	5	Upon co-administration of a single 10-mg dose of rosuvastatin, a BCRP and OATP1B1 substrate, following once daily administration of 120-mg doses of relugolix to steady state, the AUC0-inf and Cmax of rosuvastatin were decreased by 27 and 34, respectively.	2022-04-29
Orgovyx	relugolix	L02BX	4	5	Transporter systems: Relugolix is not an inhibitor of OATP1B1, OATP1B3, OATP2B1, OAT1,.	2022-04-29
Ryeqo	relugolix, estradiol, norethisterone acetate	H01CC54	4	5	(OATP1B1) substrate.	2021-07-16	Ryeqo				Yes
Veklury	remdesivir	J05AB16	4	5	CYP3A4 and is a substrate for Organic Anion Transporting Polypeptides 1B1 (OATP1B1) and.	2020-07-03
Veklury	remdesivir	J05AB16	4	5	OATP1B1 and OATP1B3.	2020-07-03
Veklury	remdesivir	J05AB16	4	5	In vitro, remdesivir is an inhibitor of CYP3A4, UGT1A1, MATE1, OAT3, OCT1, OATP1B1 and.	2020-07-03
Veklury	remdesivir	J05AB16	4	5	OATP1B3.	2020-07-03
Veklury	remdesivir	J05AB16	4	5	OATP1B1 and OATP1B3.	2020-07-03
Veklury	remdesivir	J05AB16	4	5	No interactions are expected when co-administering remdesivir with inhibitors of OATP1B1/1B3 and/or P-gp.	2020-07-03
Veklury	remdesivir	J05AB16	5	2	Remdesivir inhibited OAT3, MATE1, OCT1, OATP1B1 and OATP1B3 in vitro (see section 4.5).	2020-07-03
Byfavo	remimazolam	N05CD14	5	2	Remimazolam was not a relevant substrate of a panel of human drug transporters (OATP1B1,.	2021-03-26
Byfavo	remimazolam	N05CD14	5	2	OATP1B3, BCRP, and MDR1 (P-glycoprotein)).	2021-03-26
Byfavo	remimazolam	N05CD14	5	2	No or no relevant inhibition of the human drug transporters, OAT1, OAT3, OATP1B1, OATP1B3, OCT2, MATE1, MATE2-K,.	2021-03-26
Enyglid	repaglinide	A10BX02	4	5	Based on in vitro data, repaglinide appears to be a substrate for active hepatic uptake (organic anion transporting protein OATP1B1).	2009-10-13	Enyglid			Yes
Enyglid	repaglinide	A10BX02	4	5	Substances that inhibit OATP1B1 may likewise have the potential to increase plasma concentrations of repaglinide, as has been shown for ciclosporin (see below).	2009-10-13
NovoNorm	repaglinide	A10BX02	4	5	Based on in vitro data, repaglinide appears to be a substrate for active hepatic uptake (organic anion transporting protein OATP1B1).	1998-08-16	NovoNorm			Yes
NovoNorm	repaglinide	A10BX02	4	5	Substances that inhibit OATP1B1 may likewise have the potential to increase plasma concentrations of repaglinide, as has been shown for ciclosporin (see below).	1998-08-16
Prandin	repaglinide	A10BX02	4	5	Based on in vitro data, repaglinide appears to be a substrate for active hepatic uptake (organic anion transporting protein OATP1B1).	2001-01-29	Prandin			Yes
Prandin	repaglinide	A10BX02	4	5	Substances that inhibit OATP1B1 may likewise have the potential to increase plasma concentrations of repaglinide, as has been shown for ciclosporin (see below).	2001-01-29
Repaglinide Accord	repaglinide	A10BX02	4	5	Based on in vitro data, repaglinide appears to be a substrate for active hepatic uptake (organic anion transporting protein OATP1B1).	2011-12-22	Repaglinide Accord			Yes
Repaglinide Accord	repaglinide	A10BX02	4	5	Substances that inhibit OATP1B1 may likewise have the potential to increase plasma concentrations of repaglinide, as has been shown for ciclosporin (see below).	2011-12-22
Repaglinide Krka	repaglinide	A10BX02	4	5	Based on in vitro data, repaglinide appears to be a substrate for active hepatic uptake (organic anion transporting protein OATP1B1).	2009-11-03	Repaglinide Krka			Yes
Repaglinide Krka	repaglinide	A10BX02	4	5	Substances that inhibit OATP1B1 may likewise have the potential to increase plasma concentrations of repaglinide, as has been shown for ciclosporin (see below).	2009-11-03
Repaglinide Teva	repaglinide	A10BX02	4	5	Based on in vitro data, repaglinide appears to be a substrate for active hepatic uptake (organic anion transporting protein OATP1B1).	2009-06-28	Repaglinide Teva			Yes
Repaglinide Teva	repaglinide	A10BX02	4	5	Substances that inhibit OATP1B1 may likewise have the potential to increase plasma concentrations of repaglinide, as has been shown for ciclosporin (see below).	2009-06-28
Kisqali	ribociclib	L01XE	4	5	P-gp, BCRP, OATP1B1/1B3, OCT1, OCT2, MATE1 and BSEP.	2017-08-22
Kisqali	ribociclib	L01XE	5	2	Ribociclib is not a substrate for hepatic uptake transporters OATP1B1, OATP1B3 or OCT-1 in vitro.	2017-08-22
Kisqali	ribociclib	L01XE	5	2	P-gp, BCRP, OATP1B1/1B3, OCT1, OCT2, MATE1 and BSEP.	2017-08-22
Vydura	rimegepant	N02CD06	5	2	Rimegepant is not a substrate of OATP1B1 or OATP1B3.	2022-04-25
Vydura	rimegepant	N02CD06	5	2	It is a weak inhibitor of OATP1B1 and OAT3.	2022-04-25
Vydura	rimegepant	N02CD06	5	2	Rimegepant is an inhibitor of OATP1B3, OCT2, and MATE1.	2022-04-25
Vydura	rimegepant	N02CD06	5	2	No clinical drug interactions are expected for rimegepant with OATP1B3 or OCT2, at clinically relevant concentrations.	2022-04-25
Evrysdi	risdiplam	M09AX10	4	5	In vitro studies have shown that risdiplam and its major human metabolite M1 are not significant inhibitors of human MDR1, organic anion-transporting polypeptide (OATP)1B1, OATP1B3, organic anion transporter 1 and 3 (OAT 1 and 3).	2021-03-26
Norvir	ritonavir	J05AE03	4	6	Serum concentrations may be increased due to P-glycoprotein, BCRP and OATP1B inhibition by ritonavir.	1996-08-25	Norvir			Yes
Ritonavir Mylan	ritonavir	J05AE03	4	6	BCRP and OATP1B inhibition by ritonavir.	2017-11-09	Ritonavir Mylan		Yes
Evrenzo	roxadustat	B03XA05	4	5	(CYP2C8 and OATP1B1inhibitor) or probenecid (UGT and OAT1/OAT3 inhibitor) in healthy subjects increased roxadustat AUC by 2.3-fold and Cmax by 1.4-fold.	2021-08-18
Evrenzo	roxadustat	B03XA05	4	5	OATP1B1 or BCRP Substrates.	2021-08-18
Evrenzo	roxadustat	B03XA05	4	5	Roxadustat is an inhibitor of BCRP and OATP1B1.	2021-08-18
Evrenzo	roxadustat	B03XA05	4	5	Roxadustat may increase the plasma exposure of other medicinal products that are substrates of BCRP or OATP1B1.	2021-08-18
Evrenzo	roxadustat	B03XA05	5	2	OATP1B1, OAT1 and OAT3.	2021-08-18
Evrenzo	roxadustat	B03XA05	5	2	Roxadustat is not a substrate for OATP1B3 or P-gp.	2021-08-18
Evrenzo	roxadustat	B03XA05	5	2	Based on in vitro data, roxadustat is an inhibitor of CYP2C8, BCRP, OATP1B1 and OAT3 (see section 4.5).	2021-08-18
Rubraca	rucaparib	L01XX	5	2	In vitro, rucaparib was shown to be a substrate of P-gp and BCRP, but not a substrate of renal uptake transporters OAT1, OAT3, and OCT2, or hepatic transporters OAPT1B1 and OATP1B3.	2018-05-23
Rubraca	rucaparib	L01XX	5	2	(BSEP), OATP1B1, OATP1B3, OAT1 and OAT3.	2018-05-23
Entresto	sacubitril, valsartan	C09DX04	4	5	OATP1B1 and OATP1B3 substrates, e.g.	2015-11-19
Entresto	sacubitril, valsartan	C09DX04	4	5	In vitro data indicate that sacubitril inhibits OATP1B1 and OATP1B3 transporters.	2015-11-19
Entresto	sacubitril, valsartan	C09DX04	4	5	Entresto may therefore increase the systemic exposure of OATP1B1 and OATP1B3 substrates such as statins.	2015-11-19
Entresto	sacubitril, valsartan	C09DX04	4	5	OATP and MRP2 transporters.	2015-11-19
Entresto	sacubitril, valsartan	C09DX04	4	5	The active metabolite of sacubitril (LBQ657) and valsartan are OATP1B1, OATP1B3, OAT1 and.	2015-11-19
Entresto	sacubitril, valsartan	C09DX04	4	5	Therefore, co-administration of sacubitril/valsartan with inhibitors of OATP1B1, OATP1B3, OAT3 (e.g.	2015-11-19
Neparvis	sacubitril, valsartan	C09DX04	4	5	OATP1B1 and OATP1B3 substrates, e.g.	2016-05-26	Neparvis	Yes
Neparvis	sacubitril, valsartan	C09DX04	4	5	In vitro data indicate that sacubitril inhibits OATP1B1 and OATP1B3 transporters.	2016-05-26
Neparvis	sacubitril, valsartan	C09DX04	4	5	Neparvis may therefore increase the systemic exposure of OATP1B1 and OATP1B3 substrates such as statins.	2016-05-26
Neparvis	sacubitril, valsartan	C09DX04	4	5	OATP and MRP2 transporters.	2016-05-26
Neparvis	sacubitril, valsartan	C09DX04	4	5	The active metabolite of sacubitril (LBQ657) and valsartan are OATP1B1, OATP1B3, OAT1 and.	2016-05-26
Neparvis	sacubitril, valsartan	C09DX04	4	5	Therefore, co-administration of sacubitril/valsartan with inhibitors of OATP1B1, OATP1B3, OAT3 (e.g.	2016-05-26
Xadago	safinamide	N04B	5	2	BCRP, OAT1B1, OAT1B3, OATP1A2 or OAT2P1.	2015-02-23
Xadago	safinamide	N04B	5	2	At concentrations of 50µM, safinamide inhibited OATP1A2 and OATP2P1.	2015-02-23
Kevzara	sarilumab	L04AC14	5	2	Simvastatin is a CYP3A4 and OATP1B1 substrate.	2017-06-23
Uptravi	selexipag	B01AC27	4	5	Selexipag and its active metabolite are substrates of OATP1B1 and OATP1B3.	2016-05-12
Uptravi	selexipag	B01AC27	4	5	In the presence of 400 mg/100 mg lopinavir/ritonavir twice daily, a strong OATP (OATP1B1 and.	2016-05-12
Uptravi	selexipag	B01AC27	4	5	OATP1B3) and P-gp inhibitor, exposure to selexipag increased approximately 2-fold, whereas the exposure to the active metabolite of selexipag did not change.	2016-05-12
Retsevmo	selpercatinib	L01EX22	5	2	OAT3, OCT1, OCT2, OATP1B1, OATP1B3, BSEP, and MATE2-K at clinically relevant concentrations.	2021-02-11
Koselugo	selumetinib	0	5	2	In vitro studies suggest that selumetinib does not inhibit the breast cancer resistance protein (BCRP), P-glycoprotein (P-gp), OATP1B1, OATP1B3,.	2021-06-17
Imcivree	setmelanotide	A08AA	5	2	In vitro experiments indicate that setmelanotide is not a substrate of OATP1B1, OATP1B3, OAT1,.	2021-07-16
Sovaldi	sofosbuvir	J05AX15	5	2	(OATP) 1B1 or 1B3, and organic cation transporter (OCT) 1.	2014-01-16
Sovaldi	sofosbuvir	J05AX15	5	2	Sofosbuvir and GS-331007 are not inhibitors of drug transporters P-gp, BCRP, MRP2, BSEP, OATP1B1, OATP1B3 and OCT1.	2014-01-16
Epclusa	sofosbuvir, velpatasvir	J05A	4	5	Velpatasvir is an inhibitor of drug transporter P-gp, breast cancer resistance protein (BCRP), organic anion-transporting polypeptide (OATP) 1B1 and OATP1B3.	2016-07-06	Epclusa					Yes
Epclusa	sofosbuvir, velpatasvir	J05A	4	5	(digoxin), BCRP (rosuvastatin), and OATP (pravastatin).	2016-07-06
Epclusa	sofosbuvir, velpatasvir	J05A	4	5	Velpatasvir is also a substrate of drug transporter OATP1B.	2016-07-06
Epclusa	sofosbuvir, velpatasvir	J05A	4	5	Medicinal products that inhibit OATP, CYP2B6,.	2016-07-06
Epclusa	sofosbuvir, velpatasvir	J05A	4	5	Clinically significant medicinal product interactions with Epclusa mediated by P-gp, BCRP, OATP, or CYP450 inhibitors are not expected; Epclusa may be co-administered with P-gp, BCRP, OATP and CYP inhibitors.	2016-07-06
Epclusa	sofosbuvir, velpatasvir	J05A	4	5	Rosuvastatin (10 mg single dose)/ velpatasvir (100 mg once daily)d. (Inhibition of OATP1B and.	2016-07-06
Epclusa	sofosbuvir, velpatasvir	J05A	4	5	Pravastatin (40 mg single dose)/ velpatasvir (100 mg once daily)d. (Inhibition of OATP1B).	2016-07-06
Epclusa	sofosbuvir, velpatasvir	J05A	5	2	Velpatasvir is also a substrate of OATP1B.	2016-07-06
Epclusa	sofosbuvir, velpatasvir	J05A	5	2	Velpatasvir is an inhibitor of drug transporter P-gp, BCRP, OATP1B1 and OATP1B3 and its involvement in drug interactions with these transporters is primarily limited to the process of absorption.	2016-07-06
Epclusa	sofosbuvir, velpatasvir	J05A	5	2	OATP2B1, OATP1A2 or organic cation transporter (OCT) 1, renal transporters OCT2, OAT1, OAT3, multidrug resistance-associated protein 2 (MRP2) or multidrug and toxin extrusion protein (MATE) 1, or CYP or uridine glucuronosyltransferase (UGT) 1A1 enzymes.	2016-07-06
Epclusa	sofosbuvir, velpatasvir	J05A	5	2	OATP1B1, OATP1B3 and OCT1.	2016-07-06
Vosevi	sofosbuvir, velpatasvir, voxilaprevi	J05A	4	4	Use with strong OATP1B inhibitors.	2017-07-26
Vosevi	sofosbuvir, velpatasvir, voxilaprevi	J05A	4	4	Medicinal products that are strong OATP1B inhibitors (e.g.	2017-07-26
Vosevi	sofosbuvir, velpatasvir, voxilaprevi	J05A	4	4	Co-administration of strong OATP1B inhibitors with Vosevi is not recommended (see section 4.5).	2017-07-26
Vosevi	sofosbuvir, velpatasvir, voxilaprevi	J05A	4	5	(BCRP), organic anion-transporting polypeptide (OATP) 1B1 and OATP1B3.	2017-07-26
Vosevi	sofosbuvir, velpatasvir, voxilaprevi	J05A	4	5	Dabigatran etexilate (P-gp substrate) and rosuvastatin (OATP1B and BCRP substrate) are contraindicated (see section 4.3 and Table 2).	2017-07-26
Vosevi	sofosbuvir, velpatasvir, voxilaprevi	J05A	4	5	Velpatasvir and voxilaprevir are substrates of drug transporters OATP1B1 and OATP1B3.	2017-07-26
Vosevi	sofosbuvir, velpatasvir, voxilaprevi	J05A	4	5	Medicinal products that inhibit OATP1B, CYP2B6,.	2017-07-26
Vosevi	sofosbuvir, velpatasvir, voxilaprevi	J05A	4	5	The use of strong inhibitors of OATP1B (e.g.	2017-07-26
Vosevi	sofosbuvir, velpatasvir, voxilaprevi	J05A	4	5	(Inhibition of OATP1B1).	2017-07-26
Vosevi	sofosbuvir, velpatasvir, voxilaprevi	J05A	4	5	(Inhibition of OATP1B).	2017-07-26
Vosevi	sofosbuvir, velpatasvir, voxilaprevi	J05A	4	5	(400/100/100 mg single dose)f. (Inhibition of OATP1B,.	2017-07-26
Vosevi	sofosbuvir, velpatasvir, voxilaprevi	J05A	4	5	(100 mg once daily)f. (Inhibition of OATP1B,.	2017-07-26
Vosevi	sofosbuvir, velpatasvir, voxilaprevi	J05A	4	5	(Inhibition of OATP1B).	2017-07-26
Vosevi	sofosbuvir, velpatasvir, voxilaprevi	J05A	4	5	(150/150/200/10 mg once daily)l sofosbuvir/velpatasvir/ voxilaprevir (400/100/ 100 mg once daily) voxilaprevir (100 mg once daily)f. (Inhibition of OATP1B,.	2017-07-26
Vosevi	sofosbuvir, velpatasvir, voxilaprevi	J05A	4	5	(100 mg once daily)f. (Inhibition of OATP1B and.	2017-07-26
Vosevi	sofosbuvir, velpatasvir, voxilaprevi	J05A	4	5	(100 mg once daily)f. (Inhibition of OATP1B).	2017-07-26
Vosevi	sofosbuvir, velpatasvir, voxilaprevi	J05A	4	5	(Inhibition of OATP1B).	2017-07-26
Vosevi	sofosbuvir, velpatasvir, voxilaprevi	J05A	4	5	(600 mg single dose)f sofosbuvir (400 mg single dose)e. (Inhibition of OATP1B or.	2017-07-26
Vosevi	sofosbuvir, velpatasvir, voxilaprevi	J05A	4	8	In the Phase 3 studies increases in total bilirubin less than or equal to 1.5 x the upper limit of normal were observed in 4 of patients without cirrhosis and 10 of patients with compensated cirrhosis, due to inhibition of OATP1B1 and OATP1B3 by voxilaprevir.	2017-07-26
Vosevi	sofosbuvir, velpatasvir, voxilaprevi	J05A	5	2	Voxilaprevir, and to a lesser extent velpatasvir, are also substrates of OATP1B1 and OATP1B3.	2017-07-26
Vosevi	sofosbuvir, velpatasvir, voxilaprevi	J05A	5	2	Sofosbuvir and GS-331007 are not inhibitors of drug transporters P-gp, BCRP, multidrug resistance- associated protein 2 (MRP2), bile salt export pump (BSEP), OATP1B1, OATP1B3 and organic cation transporter (OCT) 1 and GS-331007 is not an inhibitor of OAT1, OAT3, OCT2, and multidrug and toxin extrusion protein (MATE) 1.	2017-07-26
Vosevi	sofosbuvir, velpatasvir, voxilaprevi	J05A	5	2	Velpatasvir is an inhibitor of drug transporter P-gp, BCRP, OATP1B1, OATP1B3 and OATP2B1, and its involvement in drug interactions with these transporters is primarily limited to the process of absorption.	2017-07-26
Vosevi	sofosbuvir, velpatasvir, voxilaprevi	J05A	5	2	BSEP, sodium taurocholate cotransporter protein (NTCP), OATP1A2 or OCT1, renal transporters.	2017-07-26
Vosevi	sofosbuvir, velpatasvir, voxilaprevi	J05A	5	2	Voxilaprevir is an inhibitor of drug transporters P-gp, BCRP, OATP1B1 and OATP1B3, and its involvement in drug interactions with these transporters is primarily limited to the process of absorption.	2017-07-26
Sunosi	solriamfetol	N06BA14	5	2	Solriamfetol does not appear to be a substrate or inhibitor of membrane transporters P-gp, BCRP, OATP1B1, OATP1B3, OAT1 or OAT3.	2020-01-16
Odomzo	sonidegib	L01XJ02	5	2	Sonidegib did not inhibit apical efflux transporters, P-gp or MRP2, hepatic uptake transporters OATP1B1 or.	2015-08-14
Odomzo	sonidegib	L01XJ02	5	2	OATP1B3, renal organic anion uptake transporters OAT1 and OAT3, or the organic cation uptake transporters OCT1 or OCT2 at clinically relevant concentrations.	2015-08-14
Lumykras	sotorasib	L01XX73	4	5	(OAT)1/3, OATP1B1, Breast Cancer Resistance Protein (BCRP) and P-gp.	2022-01-06
Vyndaqel	tafamidis	N07XX08	5	2	(OCT2), multidrug and toxin extrusion transporter 1 (MATE1) and MATE2K, organic anion transporting polypeptide 1B1 (OATP1B1) and OATP1B3 at clinically relevant concentrations.	2011-11-16	Vyndaqel			Yes
Talzenna	talazoparib	L01XK04	5	2	(P-gp, BCRP, organic anion transporting polypeptide [OATP]1B1, OATP1B3, organic cationic transporter [OCT]1, OCT2, organic anion transporter [OAT]1, OAT3, bile salt export pump [BSEP], multidrug and toxin extrusion [MATE]1 and MATE2-K) at clinically relevant concentrations.	2019-06-20
Sivextro	tedizolid phosphate	J01XX11	5	2	The potential for tedizolid or tedizolid phosphate to inhibit transport of probe substrates of important drug uptake (OAT1, OAT3, OATP1B1, OATP1B3, OCT1, and OCT2) and efflux transporters (P-gp and BCRP) was tested in vitro.	2015-03-23
Vemlidy	tenofovir alafenamide	J05AF13	4	5	Tenofovir alafenamide is a substrate of OATP1B1 and OATP1B3 in vitro.	2017-01-09
Vemlidy	tenofovir alafenamide	J05AF13	4	5	The distribution of tenofovir alafenamide in the body may be affected by the activity of OATP1B1 and/or OATP1B3.	2017-01-09
Vemlidy	tenofovir alafenamide	J05AF13	5	1	Tenofovir alafenamide enters primary hepatocytes by passive diffusion and by the hepatic uptake transporters OATP1B1 and OATP1B3.	2017-01-09
Tepmetko	tepotinib	L01EX21	5	2	At clinically relevant concentrations tepotinib presents no risk for organic-anion-transporting polypeptide (OATP) 1B1 and.	2022-02-16
Tepmetko	tepotinib	L01EX21	5	2	OATP1B3 or organic anion transporter (OAT) 1 and 3.	2022-02-16
Aubagio	teriflunomide	L04AA31	4	5	Effect of teriflunomide on BCRP and /or organic anion transporting polypeptide B1 and B3 (OATP1B1/B3) substrates.	2013-08-26
Aubagio	teriflunomide	L04AA31	4	5	For other substrates of BCRP (e.g., methotrexate, topotecan, sulfasalazine, daunorubicin, doxorubicin) and the OATP family especially HMG-Co reductase inhibitors (e.g., simvastatin, atorvastatin, pravastatin, methotrexate, nateglinide, repaglinide, rifampicin) concomitant administration of teriflunomide should also be undertaken with caution.	2013-08-26
Teriflunomide Accord	teriflunomide	L04AA31	4	5	(OATP1B1/B3) substrates.	2022-11-09	Teriflunomide Accord	Yes
Teriflunomide Accord	teriflunomide	L04AA31	4	5	For other substrates of BCRP (e.g., methotrexate, topotecan, sulfasalazine, daunorubicin, doxorubicin) and the OATP family especially.	2022-11-09
Teriflunomide Mylan	teriflunomide	L04AA31	4	5	(OATP1B1/B3) substrates.	2022-11-09	Teriflunomide Mylan	Yes
Teriflunomide Mylan	teriflunomide	L04AA31	4	5	For other substrates of BCRP (e.g., methotrexate, topotecan, sulfasalazine, daunorubicin, doxorubicin) and the OATP family especially.	2022-11-09
Symkevi	tezacaftor, ivacaftor	R07AX31	4	5	In vitro studies showed that tezacaftor is a substrate for the uptake transporter OATP1B1, and efflux transporters P-gp and Breast Cancer Resistance Protein (BCRP).	2018-10-31	Symkevi					Yes
Symkevi	tezacaftor, ivacaftor	R07AX31	4	5	OATP1B3.	2018-10-31
Symkevi	tezacaftor, ivacaftor	R07AX31	4	5	Exposure to tezacaftor is not expected to be affected significantly by concomitant inhibitors of OATP1B1, P-gp, or BCRP due to its high intrinsic permeability and low likelihood of being excreted intact.	2018-10-31
Symkevi	tezacaftor, ivacaftor	R07AX31	4	5	In vitro studies showed that ivacaftor is not a substrate for OATP1B1, OATP1B3, or P-gp.	2018-10-31
Symkevi	tezacaftor, ivacaftor	R07AX31	4	5	OATP1B1 substrates.	2018-10-31
Symkevi	tezacaftor, ivacaftor	R07AX31	4	5	Symkevi in combination with ivacaftor has been studied with pitavastatin, an OATP1B1 substrate, and was found to have no clinically relevant effect on the exposure of pitavastatin (1.24-fold increased exposure based on AUC).	2018-10-31
Symkevi	tezacaftor, ivacaftor	R07AX31	4	5	No dose adjustment of OATP1B1 substrates is required when co- administered with Symkevi.	2018-10-31
Fotivda	tivozanib hydrochloride monohydrate	L01EK03	5	2	MDR1 (P-gp), OCT1, OATP1B1, OATP1B3 and BSEP.	2017-08-24
Xeljanz	tofacitinib	L04AA29	5	2	In vitro, tofacitinib is a substrate for MDR1, but not for breast cancer resistance protein (BCRP), OATP1B1/1B3, or OCT1/2.	2017-03-22
Xeljanz	tofacitinib	L04AA29	5	2	Tofacitinib is not an inhibitor of MDR1, OATP1B1/1B3, OCT2, OAT1/3, or MRP at clinically meaningful concentrations.	2017-03-22
Jinarc	tolvaptan	C03XA01	4	5	OATP1B1/OAT3/BCRP and OCT1: In-vitro studies indicate that tolvaptan or its oxobutyric metabolite may have the potential to inhibit OATP1B1, OAT3, BCRP and OCT1 transporters.	2015-05-27	Jinarc		Yes
Jinarc	tolvaptan	C03XA01	4	5	Administration of rosuvastatin (OATP1B1 substrate) or furosemide (OAT3 substrate) to healthy subjects with elevated oxobutyric acid metabolite (inhibitor of OATP1B1 and OAT3) plasma concentrations did not meaningfully alter the pharmacokinetics of rosuvastatin or furosemide.	2015-05-27
Jinarc	tolvaptan	C03XA01	4	5	rosuvastatin and pitavastatin) are OATP1B1 or OATP1B3 substrates, however no difference in adverse events profile was observed during the phase 3 pivotal trial for tolvaptan in ADPKD.	2015-05-27
Samsca	tolvaptan	C03XA01	5	2	OATP1B1, OAT3, BCRP and OCT1 transporters.	2009-08-02	Samsca		Yes
Samsca	tolvaptan	C03XA01	5	2	Administration of rosuvastatin (OATP1B1 substrate) or furosemide (OAT3 substrate) to healthy subjects with elevated oxobutyric acid metabolite (inhibitor of OATP1B1 and OAT3) plasma concentrations did not meaningfully alter the pharmacokinetics of rosuvastatin or furosemide.	2009-08-02
Tolvaptan Accord	tolvaptan	C03XA01	5	2	OATP1B1, OAT3, BCRP and OCT1 transporters.		Tolvaptan Accord			Yes
Tolvaptan Accord	tolvaptan	C03XA01	5	2	Administration of rosuvastatin (OATP1B1 substrate) or furosemide (OAT3 substrate) to healthy subjects with elevated oxobutyric acid metabolite (inhibitor of OATP1B1 and OAT3) plasma concentrations did not meaningfully alter the pharmacokinetics of rosuvastatin or furosemide.
Mekinist	trametinib	L01EE01	5	2	CYP3A4 and an inhibitor of the transporters OAT1, OAT3, OCT2, MATE1, OATP1B1, OATP1B3,.	2014-06-30
Mekinist	trametinib	L01EE01	5	2	CYP enzymes or of the transporters BCRP, OATP1B1, OATP1B3, OATP2B1, OCT1, MRP2, and.	2014-06-30
Enhertu	trastuzumab deruxtecan	L01FD04	4	5	Co-administration with ritonavir, an inhibitor of OATP1B, CYP3A and P-gp, or with itraconazole, a strong inhibitor of CYP3A and P-gp, resulted in no clinically meaningful (approximately 10-20) increase in exposures of trastuzumab deruxtecan or the released topoisomerase I inhibitor, DXd.	2021-01-18
Enhertu	trastuzumab deruxtecan	L01FD04	4	5	No dose adjustment is required during co-administration of trastuzumab deruxtecan with medicinal products that are inhibitors of CYP3A or OATP1B or P-gp transporters (see section 5.2).	2021-01-18
Enhertu	trastuzumab deruxtecan	L01FD04	5	2	OCT2, OATP1B1, OATP1B3, MATE1, MATE2-K, P-gp, BCRP, or BSEP transporters.	2021-01-18
Enhertu	trastuzumab deruxtecan	L01FD04	5	2	In vitro, DXd was a substrate of P-gp, OATP1B1, OATP1B3, MATE2-K, MRP1, and BCRP.	2021-01-18
Enhertu	trastuzumab deruxtecan	L01FD04	5	2	MATE2-K, MRP1, P-gp, OATP1B1, or BCRP transporters (see section 4.5).	2021-01-18
Lonsurf	trifluridine, tipiracil	L01BC	5	2	In vitro evaluation of trifluridine and tipiracil hydrochloride was conducted using human uptake and efflux transporters (trifluridine with MDR1, OATP1B1, OATP1B3 and BCRP; tipiracil hydrochloride with OAT1, OAT3, OCT2, MATE1, MDR1 and BCRP).	2016-04-25
Tukysa	tucatinib	L01	5	2	OCT2, OATP1B1, OATP1B3, MATE1, MATE2-K, and BSEP.	2021-02-11
ellaOne	ulipristal acetate	G03AD02	5	2	Ulipristal acetate is not a substrate for either OATP1B1 or OATP1B3.	2009-05-15	ellaOne			Yes
Venclyxto	venetoclax	L01XX52	4	5	Substrates of P-gp, BCRP, and OATP1B1.	2016-12-04
Venclyxto	venetoclax	L01XX52	4	5	Venetoclax is a P-gp, BCRP and OATP1B1 inhibitor in vitro.	2016-12-04
Venclyxto	venetoclax	L01XX52	4	5	If a statin (OATP substrate) is used concomitantly with venetoclax, close monitoring of statin-related toxicity is recommended.	2016-12-04
Venclyxto	venetoclax	L01XX52	5	2	Venetoclax is a P-gp and BCRP substrate as well as a P-gp and BCRP inhibitor and a weak OATP1B1 inhibitor in vitro (see section 4.5).	2016-12-04
Venclyxto	venetoclax	L01XX52	5	2	Venetoclax is not expected to inhibit OATP1B3, OCT1, OCT2,.	2016-12-04
Verquvo	vericiguat	C01	5	2	Vericiguat is a substrate of P-glycoprotein (P-gp) and breast cancer resistance protein (BCRP) transporters and is not a substrate of organic cation transporter (OCT1) or organic anion transporting polypeptides (OATP1B1, OATP1B3).	2021-07-16
Verquvo	vericiguat	C01	5	2	Vericiguat and its N-glucuronide are not inhibitors of drug transporters, including P-gp, BCRP, BSEP, OATP1B1/1B3, OAT1, OAT3, OCT1, OCT2, MATE1, and MATE2K, at clinically relevant concentrations.	2021-07-16
Erivedge	vismodegib	L01XX43	4	5	In vitro, vismodegib is an inhibitor of OATP1B1.	2013-07-12
Erivedge	vismodegib	L01XX43	4	5	It cannot be excluded that vismodegib may increase the exposure to substrates of OATP1B1, e.g.	2013-07-12
Waylivra	volanesorsen	C10AX18	5	2	In vitro studies show that volanesorsen is not a substrate or inhibitor of P-glycoprotein (P-gp), breast cancer resistance protein (BCRP), organic anion transporting polypeptides (OATP1B1, OATP1B3), bile salt export pump (BSEP), organic cation transporters (OCT1, OCT2), or organic anion transporters (OAT1, OAT3).	2019-05-03
Voxzogo	vosoritide	M05BX	5	2	In vitro interaction studies also indicated that the potential for interaction with the drug-transporters OAT1, OAT3, OCT 1, OCT 2, OATP1B1, OATP1B3, MATE 1,.	2021-08-26
Oxbryta	Voxelotor	B06AX03	4	5	In vitro studies indicated that voxelotor may act as an inhibitor of OATP1B1, OAT3 and MATE1 transporters (see section 5.2).	2022-02-14
Oxbryta	Voxelotor	B06AX03	5	2	Transporter-mediated interactions: Voxelotor is not an inhibitor of P-gp, BCRP, OATP1B3, OCT2,.	2022-02-14
Oxbryta	Voxelotor	B06AX03	5	2	Voxelotor act as an inhibitor of OATP1B1, OAT3 and MATE1 transporters (see section 4.5).	2022-02-14
Oxbryta	Voxelotor	B06AX03	5	2	Voxelotor is not a substrate of P-gp, BCRP, OATP1A2, OATP1B1,.	2022-02-14
Oxbryta	Voxelotor	B06AX03	5	2	OATP1B3, or BSEP.	2022-02-14
Dectova	Zanamivir	J05AH01	5	2	Transporter (OAT)1, OAT3, Organic Anion Transporting Polypeptide (OATP)1B1, OATP1B3 and Organic.	2019-04-26
Brukinsa	zanubrutinib	L01EL03	5	2	OAT3, OCT2, OATP1B1, or OATP1B3.	2021-11-22
Abiraterone Krka	abiraterone acetate	L02BX03	4	5	In vitro, the major metabolites abiraterone sulphate and N-oxide abiraterone sulphate were shown to inhibit the hepatic uptake transporter OATP1B1 and as a consequence it may increase the concentrations of medicinal products eliminated by OATP1B1.	2021-06-24	Abiraterone Krka		Yes
Amlodipine / Valsartan Mylan	amlodipine, valsartan	C09DB01	4	5	The results of an in vitro study with human liver tissue indicate that valsartan is a substrate of the hepatic uptake transporter OATP1B1 and of the hepatic efflux transporter MRP2.	2016-03-22	Amlodipine / Valsartan Mylan		Yes
Lopinavir/Ritonavir Mylan	lopinavir, ritonavir	J05AR10	4	6	BCRP and OATP1B inhibition by lopinavir/ritonavir.	2016-01-14	Lopinavir/Ritonavir Mylan		Yes
Lopinavir/Ritonavir Mylan	lopinavir, ritonavir	J05AR10	4	6	BCRP and OATP1B1/3 inhibition by lopinavir/ritonavir.	2016-01-14
Mulpleo	lusutrombopag	B02BX	4	5	Lusutrombopag is a substrate of P-gp and BCRP, but not a substrate of OATP1B1, OATP1B3, and.	2019-02-18
Mulpleo	lusutrombopag	B02BX	5	2	Lusutrombopag is a substrate of P-gp and BCRP, but is not a substrate of OATP1B1, OATP1B3 or.	2019-02-18
Mulpleo	lusutrombopag	B02BX	5	2	Lusutrombopag has also low potential to inhibit P-gp, BCRP, OATP1B1, OATP1B3,.	2019-02-18
Mycophenolate mofetil Teva	mycophenolate mofetil	L04AA06	5	2	Organic anion transporting polypeptides (OATPs) and multidrug resistance-associated protein 2 (MRP2) are involved in MPAs disposition; OATP isoforms, MRP2 and breast cancer resistance protein (BCRP) are transporters associated with the glucuronides biliary excretion.	2008-02-21	Mycophenolate mofetil Teva			Yes
Zynlonta	loncastuximab tesirine	L01FX22	5	2	(BCRP), organic anion-transporting polypeptide (OATP)1B1, OATP1B3, or organic cation transporter.	2022-12-20
Zynlonta	loncastuximab tesirine	L01FX22	5	2	SG3199 does not inhibit P-gp, BCRP, OATP1B1, OATP1B3, organic anion transporter (OAT)1,.	2022-12-20

## Sheet: 2. OATP1B1 Analysis
OATP product	API	ATC code	Therapeutic area (MeSH)	Approval date	Approval year	Warning text	SmPC section	Signal of clinical relevance? (Yes, no, unknown)	If unknown in 4.5, subcategory conclusion missing or unknown for real	If yes/Unknown, is there negative signal in the section as well?	SmPC section	Signal of clinical relevance? (Yes, no, unknown)	If yes/Unknown, is there negative signal in the section as well?	SmPC section	Signal of clinical relevance? (Yes, no, unknown)	If yes/Unknown, is there negative signal in the section as well?	SmPC section	Signal of clinical relevance? (Yes, no, unknown)	If yes/Unknown, is there negative signal in the section as well?	Consequence of signal? (Perpetrator) A= contraindication B= monitoring C= dose adjustment D= not recommended E= caution F= other G = unknown (if relevance also unknown)	Consequence of signal? (Perpetrator) A= contraindication B= monitoring C= dose adjustment D= not recommended E= caution F= other G = unknown (if relevance also unknown)	Consequence of signal? (Perpetrator) A= contraindication B= monitoring C= dose adjustment D= not recommended E= caution F= other G = unknown (if relevance also unknown)	Consequence of signal? (Perpetrator) A= contraindication B= monitoring C= dose adjustment D= not recommended E= caution F= other G = unknown (if relevance also unknown)	Consequence of signal? (Perpetrator) A= contraindication B= monitoring C= dose adjustment D= not recommended E= caution F= other G = unknown (if relevance also unknown)	Consequence of signal? (Victim) A= contraindication B= monitoring C= dose adjustment D= not recommended E= caution F= other G = unknown (if relevance also unknown)	Consequence of signal? (Victim)A= contraindication B= monitoring C= dose adjustment D= not recommended E= caution F= other G = unknown (if relevance also unknown)	SmPC	Text describes (presence or absence of) a perpetrator DDI	Text describes (presence or absence of) a victim DDI	in vitro data referred to in SmPC	in vivo data referred to in SmPC	Both in vivo/in vitro referred to in SmPC	signal perpetrator SmPC	signal victim SmPC	two or more substances, one is victim and one is perpetrator	Positive signal in vivo?
Signifor	pasireotide	H01CB05	Acromegaly Pituitary ACTH Hypersecretion	2012-04-24	2012	Based on in vitro data pasireotide is not a substrate of the efflux transporter BCRP (breast cancer resistance protein) nor of the influx transporters OCT1 (organic cation transporter 1), OATP (organic anion-transporting polypeptide) 1B1, 1B3 or 2B1. At therapeutic dose levels pasireotide is also not an inhibitor of UGT1A1, OATP, 1B1 or 1B3, P-gp, BCRP, MRP2 and BSEP.	5.2	No																			https://www.ema.europa.eu/en/documents/product-information/signifor-epar-product-information_en.pdf	Yes	Yes	Yes	No		No	No
Pixuvri	pixantrone dimaleate	L01DB11	Lymphoma, Non-Hodgkin	2012-05-10	2012	Pixantrone was a poor inhibitor of OATP1B1 and OATP1B3 uptake transporters in vitro.	5.2	No																			https://www.ema.europa.eu/en/documents/product-information/pixuvri-epar-product-information_en.pdf	Yes	No	Yes	No		Yes	N/A
Kalydeco	ivacaftor	R07AX02	Cystic Fibrosis	2012-07-23	2012	In vitro studies showed that ivacaftor is not a substrate for OATP1B1 or OATP1B3.	4.5	No																			https://www.ema.europa.eu/en/documents/product-information/kalydeco-epar-product-information_en.pdf	No	Yes	Yes	No		N/A	No
Fycompa	perampanel	N03AX22	Epilepsies, Partial	2012-07-23	2012	In vitro studies show that perampanel is not a substrate or significant inhibitor of organic anion transporting polypeptides (OATP) 1B1 and 1B3, organic anion transporters (OAT) 1, 2, 3, and 4, organic cation transporters (OCT) 1, 2, and 3, and the efflux transporters P-glycoprotein and Breast Cancer Resistance Protein (BCRP).	5.2	No																			https://www.ema.europa.eu/en/documents/product-information/fycompa-epar-product-information_en.pdf	Yes	Yes	Yes	No		No	No
Xalkori	crizotinib	L01ED01	Carcinoma, Non-Small-Cell Lung	2012-10-23	2012	In vitro, crizotinib did not inhibit the human hepatic uptake transport proteins organic anion transporting polypeptide (OATP)1B1 or OATP1B3 or the renal uptake transport proteins organic anion transporter (OAT)1 or OAT3 at clinically relevant concentrations.	5.2	No																			https://www.ema.europa.eu/en/documents/product-information/xalkori-epar-product-information_en.pdf	Yes	No	Yes	No		No	N/A
Constella	linaclotide	A06AX04	Irritable Bowel Syndrome	2012-11-26	2012	The potential inhibitory activity of linaclotide and its active primary metabolite MM-419447 on the human efflux transporters BCRP, MRP2, MRP3, and MRP4 and the human uptake transporters OATP1B1, OATP1B3, OATP2B1, PEPT1 and OCTN1 was investigated in vitro. Results of this study showed that neither peptide is an inhibitor of the common efflux and uptake transporters studied at clinically relevant …	5.2	No																			https://www.ema.europa.eu/en/documents/product-information/constella-epar-product-information_en.pdf	Yes	No	Yes	No		No	N/A
Bosulif	bosutinib	L01EA04	Leukemia, Myeloid	2013-03-27	2013	In vitro studies indicate that bosutinib has a low potential to inhibit breast cancer resistance protein (BCRP, systemically), organic anion transporting polypeptide (OATP)1B1, OATP1B3, organic anion transporter (OAT)1, OAT3, organic cation transporter (OCT)2 at clinically relevant concentrations.	4.5	No																			https://www.ema.europa.eu/en/documents/product-information/bosulif-epar-product-information_en.pdf	Yes	No	Yes	No		No	N/A
Spedra	avanafil	G04BE10	Erectile Dysfunction	2013-06-21	2013	At clinically relevant concentrations avanafil is not an inhibitor of OATP1B1, OATP1B3, OCT1,.	4.5	No																			https://www.ema.europa.eu/en/documents/product-information/spedra-epar-product-information_en.pdf	Yes	No	Yes	No	-	No	N/A
Xtandi	enzalutamide	L02BB04	Prostatic Neoplasms	2013-06-21	2013	4.5: Enzalutamide is a potent enzyme inducer and increases the synthesis of many enzymes and transporters; therefore, interaction with many common medicinal products that are substrates of enzymes or transporters is expected. Some transporters may also be induced, e.g. multidrug resistance-associated protein 2 (MRP2) and the organic anion transporting polypeptide 1B1 (OATP1B1). 5.2: In vitro data…	4.5	Unknown	missing	No	5.2	No								G							https://www.ema.europa.eu/en/documents/product-information/xtandi-epar-product-information_en.pdf	Yes	Yes	Yes	No		Yes	No
Iclusig	ponatinib	L01EA05	Leukemia, Myeloid Leukemia, Lymphoid	2013-07-01	2013	Ponatinib is not a substrate for the human organic anion transporting polypeptides OATP1B1, OATP1B3 and the organic cation transporter OCT-1. At therapeutic serum concentrations, ponatinib did not inhibit OATP1B1 or OATP1B3.	5.2	No																			https://www.ema.europa.eu/en/documents/product-information/iclusig-epar-product-information_en.pdf	Yes	Yes	Yes	No		No	No
Erivedge	vismodegib	L01XX43	Carcinoma, Basal Cell	2013-07-12	2013	In vitro, vismodegib is an inhibitor of OATP1B1. It cannot be excluded that vismodegib may increase the exposure to substrates of OATP1B1, e.g. bosentan, ezetimibe, glibenclamide, repaglinide, valsartan and statins. In particular, caution should be exercised if vismodegib is administered in combination with any statin.	4.5	Yes		No										E							https://www.ema.europa.eu/en/documents/product-information/erivedge-epar-product-information_en.pdf	Yes	No	Yes	No		Yes	N/A
Tafinlar	dabrafenib	L01EC02	Melanoma	2013-08-26	2013	Induction of OATP1B1/1B3 and BCRP is not likely based on the observations from a clinical study with rosuvastatin. Dabrafenib is an in vitro inhibitor of human organic anion transporting polypeptide (OATP) 1B1 (OATP1B1), OATP1B3 and BCRP. Following co-administration of a single dose of rosuvastatin (OATP1B1, OATP1B3 and BCRP substrate) with repeat-dose dabrafenib 150 mg twice daily in 16 patients…	4.5	No																			https://www.ema.europa.eu/en/documents/product-information/tafinlar-epar-product-information_en.pdf	Yes	No			Both	Yes	N/A		Yes
Aubagio	teriflunomide	L04AA31	Multiple Sclerosis	2013-08-26	2013	There was an increase in mean rosuvastatin Cmax and AUC (2.65- and 2.51-fold, respectively), following repeated doses of teriflunomide. However, there was no apparent impact of this increase in plasma rosuvastatin exposure on the HMG-CoA reductase activity. For rosuvastatin, a dose reduction by 50% is recommended for coadministration with teriflunomide. For other substrates of BCRP (e.g., methotr…	4.5	Yes												B	C				E		https://www.ema.europa.eu/en/documents/product-information/aubagio-epar-product-information_en.pdf	Yes	No	No	Yes		Yes	N/A		Yes
Procysbi	mercaptamine	A16AA04	Cystinosis	2013-09-05	2013	4.5: It cannot be excluded that cysteamine is a clinically relevant inducer of CYP enzymes, inhibitor of P-gp and BCRP at the intestinal level and inhibitor of liver uptake transporters (OATP1B1, OATP1B3 and OCT1). 5.2: In vitro: Cysteamine bitartrate is a substrate of P-gp and OCT2, but not a substrate of BCRP, OATP1B1, OATP1B3, OAT1, OAT3 and OCT1.	4.5	Unknown	unknown	No	5.2	No								G							https://www.ema.europa.eu/en/documents/product-information/procysbi-epar-product-information_en.pdf	Yes	Yes	Yes	No		Yes	No
Tybost	cobicistat	V03AX03	HIV Infections	2013-09-19	2013	4.4 & 4.5: Cobicistat inhibits the transporters P-gp, BCRP, MATE1, OATP1B1 and OATP1B3. Co-administration of cobicistat in patients receiving medicinal products that are substrates of these transporters may result in increased plasma concentrations of the co-administered medicinal products	4.4	Yes		No	4.5	Yes	No							G							https://www.ema.europa.eu/en/documents/product-information/tybost-epar-product-information_en.pdf	Yes	No	No	Yes		Yes	N/A		Yes
Giotrif	afatinib	L01XE13	Carcinoma, Non-Small-Cell Lung	2013-09-25	2013	In vitro data indicated that drug-drug interactions with afatinib due to inhibition of OATB1B1, OATP1B3, OATP2B1, OAT1, OAT3, OCT1, OCT2, and OCT3 transporters are considered unlikely.	5.2	No																			https://www.ema.europa.eu/en/documents/product-information/giotrif-epar-product-information_en.pdf	Yes	Yes	Yes	No	-	No	No	-	-
Opsumit	macitentan	C02KX04	Hypertension, Pulmonary	2013-12-20	2013	Macitentan and its active metabolite are not inhibitors of hepatic or renal uptake transporters at clinically relevant concentrations, including the organic anion transporting polypeptides (OATP1B1 and OATP1B3). Macitentan and its active metabolite are not relevant substrates of OATP1B1 and OATP1B3 but enter the liver by passive diffusion. Concomitant treatment with cyclosporine A 100 mg twice da…	4.5	No																			https://www.ema.europa.eu/en/documents/product-information/opsumit-epar-product-information_en.pdf	Yes	Yes			Both	No	No
Tivicay	dolutegravir	J05AX12	HIV Infections	2014-01-16	2014	In vitro, dolutegravir demonstrated no direct, or weak inhibition (IC50>50 μM) of the enzymes cytochrome P450 (CYP)1A2, CYP2A6, CYP2B6, CYP2C8, CYP2C9, CYP2C19, CYP2D6 CYP3A, uridine diphosphate glucuronosyl transferase (UGT)1A1 or UGT2B7, or the transporters Pgp, BCRP, BSEP, OATP1B1, OATP1B3, OCT1, MATE2-K, MRP2 or MRP4. In vitro, dolutegravir did not induce CYP1A2, CYP2B6 or CYP3A4. Based on th…	5.2	No																			https://www.ema.europa.eu/en/documents/product-information/tivicay-epar-product-information_en.pdf	Yes	Yes	Yes	No		No	No
Sovaldi	sofosbuvir	J05AX15	Hepatitis C, Chronic	2014-01-16	2014	Sofosbuvir is not a substrate for hepatic uptake transporters, organic anion-transporting polypeptide (OATP) 1B1 or 1B3. Sofosbuvir and GS-331007 are not inhibitors of drug transporters P-gp, BCRP, MRP2, BSEP, OATP1B1, OATP1B3 and OCT1. GS-331007 is not an inhibitor of OAT1, OCT2, and MATE1.	5.2	No																			https://www.ema.europa.eu/en/documents/product-information/sovaldi-epar-product-information_en.pdf	Yes	Yes	Yes	No		No	No
Sirturo	bedaquiline	J04AK05	Tuberculosis, Multidrug-Resistant	2014-03-05	2014	Bedaquiline was a weak OCT1, OATP1B1 and OATP1B3 substrate in vitro, while M2 was not. Bedaquiline was not a substrate of MRP2 and BCRP in vitro. Bedaquiline and M2 did not inhibit the transporters P-gp, OATP1B1, OATP1B3, BCRP, OAT1, OAT3, OCT1, OCT2, MATE1 and MATE2 at clinically relevant concentrations in vitro.	5.2	No																			https://www.ema.europa.eu/en/documents/product-information/sirturo-epar-product-information_en.pdf	Yes	Yes	Yes	No		No	Yes
Latuda	lurasidone	N05AE05	Schizophrenia	2014-03-21	2014	Lurasidone is an in vitro substrate of the efflux transporters P-gp and BCRP. Lurasidone is not subject to active uptake transport by OATP1B1 or OATP1B3. Lurasidone is not expected to have a clinically relevant inhibitory potential on transporters OATP1B1, OATP1B3, OCT2, OAT1, OAT3, MATE1, MATE2K or BSEP based on in vitro data.	5.2	No																			https://www.ema.europa.eu/en/documents/product-information/latuda-epar-product-information_en.pdf	Yes	Yes	Yes	No		No	No
Deltyba	delamanid	J04AK06	Tuberculosis, Multidrug-Resistant	2014-04-27	2014	In-vitro studies showed that delamanid and metabolites did not have any effect on the transporters MDR1(p-gp), BCRP, OATP1, OATP3, OCT1, OCT2, OATP1B1, OATP1B3 and BSEP, at concentrations of approximately 5 to 20-fold greater than the Cmax at steady state. However, since the concentrations in the gut can potentially be much greater than these multiples of the Cmax, there is a potential for delama…	4.5	Unknown	unknown	Yes										G							https://www.ema.europa.eu/en/documents/product-information/deltyba-epar-product-information_en.pdf	Yes	No	Yes	No		No	N/A
Jardiance	empagliflozin	A10BK03		2014-05-22	2014	Empagliflozin is a substrate of the human uptake transporters OAT3, OATP1B1, and OATP1B3, but not OAT1 and OCT2. Empagliflozin is a substrate of P-glycoprotein (P-gp) and breast cancer resistance protein (BCRP). An interaction study with gemfibrozil, an in vitro inhibitor of OAT3 and OATP1B1/1B3 transporters, showed that empagliflozin Cmax increased by 15% and AUC increased by 59% following co_x0…	4.5	No																			https://www.ema.europa.eu/en/documents/product-information/jardiance-epar-product-information_en.pdf	Yes	Yes			Both	No	Yes		Yes
Mekinist	trametinib	L01EE01	Melanoma	2014-06-30	2014	Trametinib was found to be an in vitro inhibitor of CYP2C8, CYP2C9 and CYP2C19, an inducer of CYP3A4 and an inhibitor of the transporters OAT1, OAT3, OCT2, MATE1, OATP1B1, OATP1B3, P-gp and BCRP. However, based on the low dose and low clinical systemic exposure relative to the in vitro potency of inhibition or induction values, trametinib is not considered to be an in vivo inhibitor or inducer of…	5.2	No																			https://www.ema.europa.eu/en/documents/product-information/mekinist-epar-product-information_en.pdf	Yes	Yes			Both	Yes	No
Zydelig	idelalisib	L01XX47	Lymphoma, Non-Hodgkin Leukemia, Lymphocytic, Chronic, B-Cell	2014-09-18	2014	4.5: Co-administration of multiple doses of idelalisib 150 mg twice daily to healthy subjects resulted in comparable exposures for rosuvastatin (AUC 90% CI: 87, 121) and digoxin (AUC 90% CI: 98, 111), suggesting no clinically relevant inhibition of BCRP, OATP1B1/1B3 or systemic P-gp by idelalisib. 5.2: In vitro interaction data: GS-563117 is not an inhibitor of the metabolising enzymes CYP1A2, CY…	4.5	No			5.2	No															https://www.ema.europa.eu/en/documents/product-information/zydelig-epar-product-information_en.pdf	Yes	No			Both	Yes	N/A		Yes
Harvoni	ledispavir, sofosbuvir	J05AX65	Hepatitis C, Chronic	2014-11-17	2014	4.5: Co-administration of Harvoni with rosuvastatin may significantly increase the concentration of rosuvastatin (several fold-increase in AUC) which is associated with increased risk of myopathy, including rhabdomyolysis. Co-administration of Harvoni with rosuvastatin is contraindicated. 5.2: Neither ledipasvir nor sofosbuvir are substrates for hepatic uptake transporters, organic cation transpo…	4.5	Yes		No	5.2	No								A							https://www.ema.europa.eu/en/documents/product-information/harvoni-epar-product-information_en.pdf	Yes	Yes	-	-	Both	Yes	No
Ketoconazole HRA	ketoconazole	J02AB02	Cushing Syndrome	2014-11-18	2014	In vitro data indicate that ketoconazole is a potent inhibitor of OATP1B1, OATP1B3, OAT3, OCT1 and OCT2 and to a lesser extent of OAT1 and BSEP. Inhibition of these different transporters at clinically relevant concentrations of ketoconazole cannot be excluded	5.2	Unknown		No										G							https://www.ema.europa.eu/en/documents/product-information/ketoconazole-hra-epar-product-information_en.pdf	Yes	No	Yes	No		Yes	N/A
Vargatef	nintedanib	L01XE3	Carcinoma, Non-Small-Cell Lung	2014-11-21	2014	Nintedanib was shown to be not a substrate or inhibitor of OATP-1B1, OATP-1B3, OATP-2B1, OCT-2, or MRP-2 in vitro.	5.2	No																			https://www.ema.europa.eu/en/documents/product-information/vargatef-epar-product-information_en.pdf	Yes	Yes	Yes	No		No	No
Lynparza	olaparib	L01XK01	Ovarian Neoplasms	2014-12-16	2014	4.5: In vitro, olaparib has been shown to be an inhibitor of BCRP, OATP1B1, OCT1, OCT2, OAT3, MATE1 and MATE2K. It cannot be excluded that olaparib may increase the exposure to substrates of BCRP (e.g. methotrexate, rosuvastatin), OATP1B1 (e.g. bosentan, glibenclamide, repaglinide, statins and valsartan), OCT1 (e.g. metformin), OCT2 (e.g. serum creatinine), OAT3 (e.g. furosemide and methotrexate)…	4.5	Yes		No	5.2	No								E							https://www.ema.europa.eu/en/documents/product-information/lynparza-epar-product-information_en.pdf	Yes	Yes	Yes	No		Yes	No
Exviera	dasabuvir	J05AP09	Hepatitis C, Chronic	2015-01-14	2015	See SmPC for full text. 5.2: In addition, M1 is a substrate of the hepatic uptake transporters OATP family and OCT1 and thus, the hepatocyte concentration and thereby contribution to efficacy, may be larger than dasabuvir.	4.5	No			4.8	No		5.2	No												https://www.ema.europa.eu/en/documents/product-information/exviera-epar-product-information_en.pdf	Yes	Yes			Both	No	No
Viekirax	ombitasvir, paritaprevir, ritonavir	J05AP53	Hepatitis C, Chronic	2015-01-14	2015	4.5 Paritaprevir is an inhibitor of the hepatic uptake transporters OATP1B1 and OATP1B3. Co-administration of Viekirax with or without dasabuvir with medicinal products that are substrates of OATP1B1, OATP1B3, OATP2B1 or OCT1 may increase plasma concentrations of these transporter substrates, potentially requiring dose adjustment/clinical monitoring. OATP1B1/3 substrates evaluated in drug interac…	4.5	Yes			5.2	No								B	C	E			D	E	https://www.ema.europa.eu/en/documents/product-information/viekirax-epar-product-information_en.pdf	Yes	Yes	-	-	Both	-	-	Yes
Senshio	ospemifene	G03XC05	Postmenopause	2015-01-14	2015	In in vitro studies, ospemifene and 4-hydroxyospemifene did not inhibit P-glycoprotein (P-gp), breast cancer resistance protein (BCRP), organic anion transporter polypeptide (OATP)1B1, OATP1B3, OCT2, organic anion transporter (OAT)1, OAT3, or bile salt export pump (BSEP) transporters at clinically relevant concentrations.	5.2	No																			https://www.ema.europa.eu/en/documents/product-information/senshio-epar-product-information_en.pdf	Yes	No	Yes	No		No	N/A
Otezla	apremilast	L04AA32	Arthritis, Psoriatic Psoriasis	2015-01-15	2015	In vitro, apremilast has little to no inhibitory effect (IC50 > 10 µM) on Organic Anion Transporter (OAT)1 and OAT3, Organic Cation Transporter (OCT)2, Organic Anion Transporting Polypeptide (OATP)1B1 and OATP1B3, or breast cancer resistance protein (BCRP) and is not a substrate for these transporters. Hence, clinically relevant drug-drug interactions are unlikely when apremilast is co administer…	5.2	No																			https://www.ema.europa.eu/en/documents/product-information/otezla-epar-product-information_en.pdf	Yes	Yes	Yes	No		No	No
Xadago	safinamide	N04B	Parkinson Disease	2015-02-23	2015	Preliminary in vitro studies have shown that safinamide is not a substrate for the transporters P-gp, BCRP, OAT1B1, OAT1B3	5.2	No																			https://www.ema.europa.eu/en/documents/product-information/xadago-epar-product-information_en.pdf	No	Yes	Yes	No		N/A	No
Sivextro	tedizolid phosphate	J01XX11	Soft Tissue Infections Skin Diseases, Bacterial	2015-03-23	2015	The potential for tedizolid or tedizolid phosphate to inhibit transport of probe substrates of important drug uptake (OAT1, OAT3, OATP1B1, OATP1B3, OCT1, and OCT2) and efflux transporters (P-gp and BCRP) was tested in vitro. No clinically relevant interactions are expected to occur with these transporters, with the exception of BCRP.	5.2	No																			https://www.ema.europa.eu/en/documents/product-information/sivextro-epar-product-information_en.pdf	Yes	No	Yes	No		No	N/A
Quinsair	levofloxacin	J01MA12	Cystic Fibrosis Respiratory Tract Infections	2015-03-25	2015	In vitro studies demonstrated that inhibition of the key transporters associated with drug disposition in the kidney (organic anion-transporting polypeptide-1B1 (OATP1B1), OATP1B3, organic anion transporter-1 (OAT1), OAT3 and organic cationic transporter-2 (OCT2)) at exposures following inhalation of 240 mg levofloxacin twice daily is low	4.5	No																			https://www.ema.europa.eu/en/documents/product-information/quinsair-epar-product-information_en.pdf	Yes	No	Yes	No		No	N/A
Zykadia	ceritinib	L01XE	Carcinoma, Non-Small-Cell Lung	2015-05-06	2015	Based on in vitro data, ceritinib does not inhibit apical efflux transporter MRP2, hepatic uptake transporters OATP1B1 or OATP1B3, renal organic anion uptake transporters OAT1 and OAT3, or the organic cation uptake transporters OCT1 or OCT2 at clinically relevant concentrations.	4.5	No																			https://www.ema.europa.eu/en/documents/product-information/zykadia-epar-product-information_en.pdf	Yes	No	Yes	No		No	N/A
Lenvima	lenvatinib	L01XE	Thyroid Neoplasms	2015-05-28	2015	Lenvatinib is not a substrate for OAT1, OAT3, OATP1B1, OATP1B3, OCT1, OCT2, MATE1, MATE2-K or the bile salt export pump BSEP. For the following transporters, OAT1, OAT3, OATP1B1, OCT1, OCT2, and BSEP, clinically relevant inhibition was excluded based on a cutoff of IC50> 50 × Cmax,unbound. Lenvatinib showed minimal or no inhibitory effect on OATP1B3 and MATE2-K.	5.2	No																			https://www.ema.europa.eu/en/documents/product-information/lenvima-epar-product-information_en.pdf	Yes	Yes	Yes	No		No	No
Lixiana	edoxaban	B01	Stroke Venous Thromboembolism	2015-06-19	2015	Edoxaban is a substrate for the efflux transporter P-gp, but not a substrate for uptake transporters such as organic anion transporter polypeptide OATP1B1, organic anion transporters OAT1 or OAT3 or organic cation transporter OCT2. Its active metabolite is a substrate for OATP1B1.	5.2	No																			https://www.ema.europa.eu/en/documents/product-information/lixiana-epar-product-information_en.pdf	No	Yes	Yes	No	-	N/A	Yes
Odomzo	sonidegib	L01XJ02	Carcinoma, Basal Cell	2015-08-14	2015	Sonidegib did not inhibit apical efflux transporters, P-gp or MRP2, hepatic uptake transporters OATP1B1 or OATP1B3, renal organic anion uptake transporters OAT1 and OAT3, or the organic cation uptake transporters OCT1 or OCT2 at clinically relevant concentrations	5.2	No																			https://www.ema.europa.eu/en/documents/product-information/odomzo-epar-product-information_en.pdf	Yes	No	Yes	No		No	N/A
Intuniv	guanfacine	C02AC02	Attention Deficit Disorder with Hyperactivity	2015-09-17	2015	Based on in vitro studies, guanfacine is a substrate of OCT1 and OCT2, but not BCRP, OATP1B1, OATP1B3, OAT1, OAT3, MATE1 or MATE2. Guanfacine is not an inhibitor of BSEP, MRP2, OATP1B1, OATP1B3.	5.2	No																			https://www.ema.europa.eu/en/documents/product-information/intuniv-epar-product-information_en.pdf	Yes	Yes	Yes	No		No	No
Zerbaxa	ceftolozane, tazobactam	J01	Bacterial Infections	2015-09-18	2015	In vitro data indicate that ceftolozane did not inhibit P-gp, BCRP, OATP1B1, OATP1B3, OCT1, OCT2, MRP, BSEP, OAT1, OAT3, MATE1, or MATE2-K in vitro at therapeutic plasma concentrations. In vitro data indicate that neither tazobactam nor the tazobactam metabolite M1 inhibit P-gp, BCRP, OATP1B1, OATP1B3, OCT1, OCT2, or BSEP transporters at therapeutic plasma concentrations	4.5	No																			https://www.ema.europa.eu/en/documents/product-information/zerbaxa-epar-product-information_en.pdf	Yes	No	Yes	No		No	N/A
Cresemba	isavuconazole	J02AC	Aspergillosis	2015-10-15	2015	Repaglinide (CYP2C8 and OATP1B1 substrate) Repaglinide: AUCinf: ↓ 8% Cmax: ↓ 14% No isavuconazole dose adjustment necessary. Repaglinide: no dose adjustment required	4.5	No																			https://www.ema.europa.eu/en/documents/product-information/cresemba-epar-product-information_en.pdf	Yes	No	No	Yes		Yes	N/A		No
Kyprolis	carfilzomib	L01XX45	Multiple Myeloma	2015-11-19	2015	In vitro, carfilzomib inhibits OATP1B1 with an IC50 = 2.01 µM whereas it is unknown whether carfilzomib may or not inhibit other transporters OATP1B3, OAT1, OAT3, OCT2 and BSEP, at the systemic level. Carfilzomib does not inhibit human UGT2B7 but inhibits human UGT1A1 with an IC50 of 5.5 µM. Nonetheless, considering the fast elimination of carfilzomib, notably a rapid decline in systemic concentr…	4.5	No																			https://www.ema.europa.eu/en/documents/product-information/kyprolis-epar-product-information_en.pdf	Yes	No	Yes	No		Yes	N/A
Orkambi	lumacaftor, ivacaftor	R07AX30	Cystic Fibrosis	2015-11-19	2015	Lumacaftor and ivacaftor are not inhibitors of OATP1B1, OATP1B3, and organic cation transporter (OCT) 1 and 2. Ivacaftor is not an inhibitor of OAT1 and OAT3.	4.5	No																			https://www.ema.europa.eu/en/documents/product-information/orkambi-epar-product-information_en.pdf	Yes	No	Yes	No		No	N/A
Entresto	sacubitril, valsartan	C09DX04	Heart Failure	2015-11-19	2015	In vitro data indicate that sacubitril inhibits OATP1B1 and OATP1B3 transporters. Entresto may therefore increase the systemic exposure of OATP1B1 and OATP1B3 substrates such as statins. Co-administration of sacubitril/valsartan increased the Cmax of atorvastatin and its metabolites by up to 2-fold and AUC by up to 1.3-fold. Caution should be exercised when co-administering sacubitril/valsartan w…	4.5	Yes		No										E					E		https://www.ema.europa.eu/en/documents/product-information/entresto-epar-product-information_en.pdf	Yes	Yes	-	-	Both	Yes	Yes		Yes
Cotellic	cobimetinib	L01XE38	Melanoma	2015-11-20	2015	In vitro studies show that cobimetinib is not a substrate of the liver uptake transporters OATP1B1, OATP1B3 and OCT1, however, it weakly inhibits these transporters. The clinical relevance of these findings has not been investigated.	4.5	Unknown	unknown	Yes										G							https://www.ema.europa.eu/en/documents/product-information/cotellic-epar-product-information_en.pdf	Yes	Yes	Yes	No		Yes	No
Briviact (in Italy: Nubriveo)	brivaracetam	N03AX23	Epilepsy	2016-01-13	2016	In vitro, brivaracetam is not a substrate of human P_x0002_glycoprotein (P-gp), multidrug resistance proteins (MRP) 1 and 2, and likely not organic anion transporter polypeptide 1B1 (OATP1B1) and OATP1B3. In vitro, brivaracetam was not an inhibitor of the CYP1A2, CYP2A6, CYP2B6, CYP2C8, CYP2C9, CYP2D6, CYP3A4, or the transporters P-gp, BCRP, BSEP MRP2, MATE-K, MATE-1, OATP1B1, OATP1B3, OAT1 and O…	5.2	No																			https://www.ema.europa.eu/en/documents/product-information/briviact-epar-product-information_en.pdf	Yes	Yes	Yes	No		No	No
Tagrisso	osimertinib	L01XE	Carcinoma, Non-Small-Cell Lung	2016-02-01	2016	In vitro studies have shown that osimertinib is not a substrate of OATP1B1 and OATP1B3. In vitro, osimertinib does not inhibit OAT1, OAT3, OATP1B1, OATP1B3, MATE1, OCT2 and MATE2K at clinically relevant concentrations.	5.2	No																			https://www.ema.europa.eu/en/documents/product-information/tagrisso-epar-product-information_en.pdf	Yes	Yes	Yes	No		No	No
Wakix	pitolisant	N07XX11	Narcolepsy	2016-03-31	2016	In vitro studies indicate that pitolisant is neither a substrate nor an inhibitor of human P-glycoprotein and breast cancer resistance protein (BCRP). Pitolisant is not a substrate of OATP1B1, OATP1B3. Pitolisant is not a significant inhibitor of OAT1, OAT3, OCT2, OATP1B1, OATP1B3, MATE1, or MATE2K at the tested concentration.	5.2	No																			https://www.ema.europa.eu/en/documents/product-information/wakix-epar-product-information_en.pdf	Yes	Yes	Yes	No		No	No
Lonsurf	trifluridine, tipiracil	L01BC	Colorectal Neoplasms	2016-04-25	2016	In vitro evaluation of trifluridine and tipiracil hydrochloride was conducted using human uptake and efflux transporters (trifluridine with MDR1, OATP1B1, OATP1B3 and BCRP; tipiracil hydrochloride with OAT1, OAT3, OCT2, MATE1, MDR1 and BCRP). Neither trifluridine nor tipiracil hydrochloride was an inhibitor of or substrate for human uptake and efflux transporters based on in vitro studies.	5.2	No																			https://www.ema.europa.eu/en/documents/product-information/lonsurf-epar-product-information_en.pdf	Yes	Yes	Yes	No		No	No
Uptravi	selexipag	B01AC27	Hypertension, Pulmonary	2016-05-12	2016	Selexipag and its active metabolite are substrates of OATP1B1 and OATP1B3.In the presence of 400 mg/100 mg lopinavir/ritonavir twice daily, a strong OATP (OATP1B1 and OATP1B3) and P-gp inhibitor, exposure to selexipag increased approximately 2-fold, whereas the exposure to the active metabolite of selexipag did not change. Given that the majority of the pharmacological effect is driven by the act…	4.5	No																			https://www.ema.europa.eu/en/documents/product-information/uptravi-epar-product-information_en.pdf	No	Yes	No	Yes	-	N/A	Yes		Yes
Galafold	migalastat	A16AX	Fabry Disease	2016-05-25	2016	In addition, migalastat is not a substrate for MATE1, MATE2-K, OAT1, OAT3, or OCT2, nor is it an inhibitor of OATP1B1, OATP1B3, OAT1, OAT3, OCT1, OCT2, MATE1, or MATE2-K human uptake transporters.	4.5	No																			https://www.ema.europa.eu/en/documents/product-information/galafold-epar-product-information_en.pdf	Yes	No	Yes	No		No	N/A
Ongentys	opicapone	N04	Parkinson Disease	2016-06-24	2016	4.5: Opicapone is a weak in vitro inhibitor of CYP2C8 and OATP1B1, whereas repaglinide is a sensitive CYP2C8 and OATP1B1 substrate. A study conducted in healthy subjects showed that there were no changes in repaglinide’s exposure when repaglinide was administered following multiple once-daily administration of opicapone 50 mg. 5.2: In vitro studies have shown that opicapone is not transported by …	4.5	No			5.2	No															https://www.ema.europa.eu/en/documents/product-information/ongentys-epar-product-information_en.pdf	Yes	Yes	-	-	Both	No	Yes		No
Zepatier	elbasvir, grazoprevir	J05AP54	Hepatitis C, Chronic	2016-07-22	2016	4.3: Co-administration with inhibitors of organic anion transporting polypeptide 1B (OATP1B), such as rifampicin, atazanavir, darunavir, lopinavir, saquinavir, tipranavir, cobicistat or ciclosporin. 4.4: Co-administration of ZEPATIER and OATP1B inhibitors is contraindicated because it may significantly increase grazoprevir plasma concentrations. 4.5: Grazoprevir is a substrate of OATP1B drug tran…	4.3	Yes			4.4	Yes		4.5	Yes	Yes									A		https://www.ema.europa.eu/en/documents/product-information/zepatier-epar-product-information_en.pdf	Yes	Yes	No	Yes		-	-	Yes	Yes
Ibrance	palbociclib	L01XE33	Breast Neoplasms	2016-11-09	2016	In vitro, the uptake of palbociclib into human hepatocytes occurred mainly via passive diffusion. Palbociclib is not a substrate of OATP1B1 or OATP1B3. In vitro evaluations indicate that palbociclib has low potential to inhibit the activities of organic anion transporter (OAT)1, OAT3, organic cation transporter (OCT)2, organic anion transporting polypeptide (OATP)1B1, OATP1B3, and bile salt expor…	5.2	No																			https://www.ema.europa.eu/en/documents/product-information/ibrance-epar-product-information_en.pdf	Yes	Yes	Yes	No		No	No
Glyxambi	empagliflozin, linagliptin	A10BD19	Diabetes Mellitus, Type 2	2016-11-11	2016	4.5: An interaction study with gemfibrozil, an in vitro inhibitor of OAT3 and OATP1B1/1B3 transporters, showed that empagliflozin Cmax increased by 15% and AUC increased by 59% following co_x0002_administration. These changes were not considered to be clinically meaningful. Inhibition of OATP1B1/1B3 transporters by co-administration with rifampicin resulted in a 75% increase in Cmax and a 35% inc…	4.5	No			5.2	No															https://www.ema.europa.eu/en/documents/product-information/glyxambi-epar-product-information_en.pdf	Yes	Yes	-	-	Both	-	-	Yes	Yes
Ninlaro	ixazomib	L01XG03	Multiple Myeloma	2016-11-21	2016	Ixazomib is a low affinity substrate of P-gp. Ixazomib is not a substrate of BCRP, MRP2 or hepatic OATPs. Ixazomib is not an inhibitor of P-gp, BCRP, MRP2, OATP1B1, OATP1B3, OCT2, OAT1, OAT3, MATE1, or MATE2-K. Ixazomib is not expected to cause transporter-mediated drug-drug interactions	4.5	No																			https://www.ema.europa.eu/en/documents/product-information/ninlaro-epar-product-information_en.pdf	Yes	Yes	Yes	No		No	No
Venclyxto	venetoclax	L01XX52	Leukemia, Lymphocytic, Chronic, B-Cell	2016-12-04	2016	4.5: Venetoclax is a P-gp, BCRP and OATP1B1 inhibitor in vitro. If a statin (OATP substrate) is used concomitantly with venetoclax, close monitoring of statin-related toxicity is recommended. 5.2: Venetoclax is a P-gp and BCRP substrate as well as a P-gp and BCRP inhibitor and a weak OATP1B1 inhibitor in vitro (see section 4.5).	4.5	Yes		No	5.2	Yes	No							B							https://www.ema.europa.eu/en/documents/product-information/venclyxto-epar-product-information_en.pdf	Yes	No	Yes	No		Yes	N/A
Vemlidy	tenofovir alafenamide	J05AF13	Hepatitis B	2017-01-09	2017	4.5: Tenofovir alafenamide is a substrate of OATP1B1 and OATP1B3 in vitro. The distribution of tenofovir alafenamide in the body may be affected by the activity of OATP1B1 and/or OATP1B3. 5.1: Tenofovir alafenamide enters primary hepatocytes by passive diffusion and by the hepatic uptake transporters OATP1B1 and OATP1B3.	4.5	Unknown	missing		5.1	Unknown													G		https://www.ema.europa.eu/en/documents/product-information/vemlidy-epar-product-information_en.pdf	No	Yes	Yes	No		N/A	Yes
Olumiant	baricitinib	L04AA37	Arthritis, Rheumatoid	2017-02-13	2017	4.5: Coadministration of baricitinib with ciclosporin (Pgp/BCRP inhibitor) or methotrexate (substrate of several transporters including OATP1B1, OAT1, OAT3, BCRP, MRP2, MRP3, and MRP4) resulted in no clinically meaningful effects on baricitinib exposure. In vitro, baricitinib is not an inhibitor of OAT1, OAT2, OAT3, organic cationic transporter (OCT) 2, OATP1B1, OATP1B3, BCRP, MATE1 and MATE2-K a…	4.5	No			5.2	No															https://www.ema.europa.eu/en/documents/product-information/olumiant-epar-product-information_en.pdf	Yes	Yes	Yes	No	-	No	No
Alecensa	alectinib	L01ED03	Carcinoma, Non-Small-Cell Lung	2017-02-16 01:00:00	2017	Based on in vitro data, alectinib is not a substrate of P-gp. Alectinib and M4 are not substrates of BCRP or organic anion-transporting polypeptide (OATP) 1B1/B3. Alectinib did not inhibit OATP1B1/OATP1B3, OAT1, OAT3 or OCT2 at clinically relevant concentrations in vitro.	5.2	No																			https://www.ema.europa.eu/en/documents/product-information/alecensa-epar-product-information_en.pdf	Yes	Yes	Yes	No		No	No
Xeljanz	tofacitinib	L04AA29	Arthritis, Rheumatoid	2017-03-22	2017	In vitro, tofacitinib is a substrate for MDR1, but not for breast cancer resistance protein (BCRP), OATP1B1/1B3, or OCT1/2. Tofacitinib is not an inhibitor of MDR1, OATP1B1/1B3, OCT2, OAT1/3, or MRP at clinically meaningful concentrations.	5.2	No																			https://www.ema.europa.eu/en/documents/product-information/xeljanz-epar-product-information_en.pdf	Yes	Yes	Yes	No		No	No
Spinraza	nusinersen	M09	Muscular Atrophy, Spinal	2017-05-30	2017	Nusinersen is not a substrate or inhibitor of human BCRP, P-gp, OAT1, OAT3, OCT1, OCT2, OATP1B1, OATP1B3, or BSEP transporters.	5.2	No																			https://www.ema.europa.eu/en/documents/product-information/spinraza-epar-product-information_en.pdf	Yes	Yes	Yes	No		No	No
Kevzara	sarilumab	L04AC14	Arthritis, Rheumatoid	2017-06-23	2017	Simvastatin is a CYP3A4 and OATP1B1 substrate. In 17 patients with RA, one week following a single 200-mg subcutaneous administration of sarilumab, exposure of simvastatin and simvastatin acid decreased by 45% and 36%, respectively	5.2	Unknown		No										G							https://www.ema.europa.eu/en/documents/product-information/kevzara-epar-product-information_en.pdf	Yes	No	No	Yes	-	Yes	N/A		Yes
Reagila	cariprazine	N05AX15	Schizophrenia	2017-07-13	2017	Cariprazine and its major active metabolites are not substrates of P-glycoprotein (P-gp), the organic anion transporting polypeptide 1B1 and 1B3 (OATP1B1 and OATP1B3), and the breast cancer resistance protein (BCRP). This suggests that an interaction of cariprazine with inhibitors of P-gp, OATP1B1, OATP1B3 and BCRP is unlikely. Cariprazine and its major active metabolites are not inhibitors of tr…	5.2	No																			https://www.ema.europa.eu/en/documents/product-information/reagila-epar-product-information_en.pdf	Yes	Yes	Yes	No		No	No
Maviret	glecaprevir, pibrentasvir	J05AP57	Hepatitis C, Chronic	2017-07-26	2017	4.5: Glecaprevir and pibrentasvir are inhibitors of P-glycoprotein (P-gp), breast cancer resistance protein (BCRP), and organic anion transporting polypeptide (OATP) 1B1/3. Co-administration with Maviret may increase plasma concentrations of medicinal products that are substrates of P-gp (e.g. dabigatran etexilate, digoxin), BCRP (e.g. rosuvastatin), or OATP1B1/3 (e.g. atorvastatin, lovastatin, p…	4.5	Yes			5.2	Yes								A	B	C	D	E	A		https://www.ema.europa.eu/en/documents/product-information/maviret-epar-product-information_en.pdf	Yes	Yes	No	Yes		-	-	Yes	Yes
Vosevi	sofosbuvir, velpatasvir, voxilaprevi	J05A	Hepatitis C, Chronic	2017-07-26	2017	4.4: Medicinal products that are strong OATP1B inhibitors (e.g. ciclosporin) may substantially increase voxilaprevir plasma concentrations, the safety of which has not been established. Co-administration of strong OATP1B inhibitors with Vosevi is not recommended (see section 4.5). 4.5: Velpatasvir and voxilaprevir are inhibitors of drug transporters P-gp, breast cancer resistance protein (BCRP), …	4.4	Yes		No	4.5	Yes	No	4.8	Yes	No	5.2	Yes	Yes	A					A	D	https://www.ema.europa.eu/en/documents/product-information/vosevi-epar-product-information_en.pdf	Yes	Yes	-	-	Both	-	-	Yes
Kisqali	ribociclib	L01XE	Breast Neoplasms	2017-08-22	2017	4.5: In vitro evaluations indicated that ribociclib has a potential to inhibit the activities of drug transporters P-gp, BCRP, OATP1B1/1B3, OCT1, OCT2, MATE1 and BSEP. Caution and monitoring for toxicity are advised during concomitant treatment with sensitive substrates of these transporters which exhibit a narrow therapeutic index, including but not limited to digoxin, pitavastatin, pravastatin,…	4.5	Yes		No	5.2	Yes	Yes							B	E						https://www.ema.europa.eu/en/documents/product-information/kisqali-epar-product-information_en.pdf	Yes	Yes	Yes	No		Yes	No
Fotivda	tivozanib hydrochloride monohydrate	L01EK03	Carcinoma, Renal Cell	2017-08-24	2017	In vitro studies have shown that tivozanib is neither a substrate nor inhibitor of the transporter proteins MDR1 (P-gp), OCT1, OATP1B1, OATP1B3 and BSEP.	5.2	No																			https://www.ema.europa.eu/en/documents/product-information/fotivda-epar-product-information_en-0.pdf	Yes	Yes	Yes	No		No	No
Rydapt	midostaurin	L01XE	Leukemia, Myeloid, Acute Mastocytosis	2017-09-18	2017	Simulations using physiologically-based pharmacokinetic (PBPK) models predicted that midostaurin given at a dose of 50 mg or 100 mg twice daily at steady state is unlikely to cause clinically relevant inhibition of OATP1B.	5.2	No																			https://www.ema.europa.eu/en/documents/product-information/rydapt-epar-product-information_en.pdf	Yes	No	Yes	No		No	N/A
Lutathera	lutetium (177Lu) oxodotreotide	V10XX04	Neuroendocrine Tumors	2017-09-26	2017	The absence of inhibition or significant induction of the human CYP450 enzymes, and the absence of specific interaction with P-glycoprotein (efflux transporter) or OAT1, OAT3, OCT1, OCT2, OATP1B1, OATP1B3 and BCRP transporters in pre-clinical studies, suggest that Lutathera has a low probability of causing significant metabolism- or transporter-mediated interactions.	5.2	No																			https://www.ema.europa.eu/en/documents/product-information/lutathera-epar-product-information_en.pdf	Yes	Yes	Yes	No		No	No
Tookad	padeliporfin	L01XD07	Prostatic Neoplasms	2017-11-10	2017	4.5: In vitro studies predict that TOOKAD at therapeutic concentrations is unlikely to inhibit cytochrome P450 enzymes but could inhibit OATP1B1 and OATP1B3 transporters (see section 5.2). The magnitude of interaction has not been investigated clinically but a transient increase in the plasma concentration of co-administered substrates of OATP1B1 and OATP1B3 cannot be ruled out. The use of medici…	4.5	Yes		No	5.2	Yes	Yes							B	D	E					https://www.ema.europa.eu/en/documents/product-information/tookad-epar-product-information_en.pdf	Yes	Yes	Yes	No		Yes	No
Zejula	niraparib	L01XK02	Fallopian Tube Neoplasms Peritoneal Neoplasms Ovarian Neoplasms	2017-11-16	2017	Neither niraparib nor M1 is a substrate of organic anion transport polypeptide 1B1 (OATP1B1), 1B3 (OATP1B3), or organic cation transporter 1 (OCT1). No dose adjustment for Zejula is required when administered concomitantly with medicinal products known to inhibit OATP1B1 or 1B3 (e.g. gemfibrozil, ritonavir). Neither niraparib nor M1 is an inhibitor of organic anion transport polypeptide 1B1 (OATP…	4.5	No																			https://www.ema.europa.eu/en/documents/product-information/zejula-epar-product-information_en.pdf	Yes	Yes	Yes	No		No	No
Prevymis	letermovir	J05	Cytomegalovirus Infections	2018-01-08	2018	4.4: Letermovir may increase the plasma concentrations of medicinal products transported by OATP1B1/3 such as many of the statins. 4.5: The elimination pathways of letermovir in vivo are biliary excretion and glucuronidation. The relative importance of these pathways is unknown. Both elimination pathways involve active uptake into the hepatocyte through the hepatic uptake transporters OATP1B1/ 3.…	4.4	Yes		No	4.5	Yes	Yes	5.2	Yes	No				C					C	E	https://www.ema.europa.eu/en/documents/product-information/prevymis-epar-product-information_en.pdf	Yes	Yes	No	Yes		Yes	Yes		Yes
Steglatro	ertugliflozin	A10BK04	Diabetes Mellitus, Type 2	2018-03-21	2018	4.5: Coadministration of simvastatin with ertugliflozin resulted in a 24% and 19% increase in AUC and Cmax of simvastatin, respectively, and 30% and 16% increase in AUC and Cmax of simvastatin acid, respectively. The mechanism for the small increases in simvastatin and simvastatin acid is unknown and is not perpetrated through organic anion transporting polypeptide (OATP) inhibition by ertugliflo…	4.5	No			5.2	No															https://www.ema.europa.eu/en/documents/product-information/steglatro-epar-product-information_en.pdf	Yes	Yes			Both	No	No
Mylotarg	gemtuzumab ozogamicin	L01FX02	Leukemia, Myeloid, Acute	2018-04-19	2018	In vitro, N-acetyl gamma calicheamicin dimethyl hydrazide had a low potential to inhibit the activities of P-gp, breast cancer resistance protein (BCRP), bile salt export pump (BSEP), multidrug resistance associated protein (MRP) 2, multidrug and toxin extrusion protein (MATE)1 and MATE2K, organic anion transporter (OAT)1 and OAT3, organic cation transporter (OCT)1 and OCT2, and organic anion tra…	5.2	No																			https://www.ema.europa.eu/en/documents/product-information/mylotarg-epar-product-information_en.pdf	Yes	No	Yes	No		No	N/A
Rubraca	rucaparib	L01XX	Ovarian Neoplasms	2018-05-23	2018	In vitro, rucaparib was shown to be a substrate of P-gp and BCRP, but not a substrate of renal uptake transporters OAT1, OAT3, and OCT2, or hepatic transporters OAPT1B1 and OATP1B3. At clinical exposures, rucaparib did not inhibit bile salt export pump (BSEP), OATP1B1, OATP1B3	5.2	No																			https://www.ema.europa.eu/en/documents/product-information/rubraca-epar-product-information_en.pdf	Yes	Yes	Yes	No		No	No
Nerlynx	neratinib	L01EH02	Breast Neoplasms	2018-08-31	2018	In vitro studies demonstrated that neratinib and its main metabolite M6 16 are not substrates of hepatic uptake transporters OATP1B1*1a and OATP1B3 at relevant clinical concentration. Neratinib produced no inhibitory activity towards the uptake transporters, OATP1B1*1a, OATP1B3, OAT1, OAT3 and OCT2, with reported IC50 values were > 10µM.	5.2	No																			https://www.ema.europa.eu/en/documents/product-information/nerlynx-epar-product-information_en.pdf	Yes	Yes	Yes	No		No	No
Braftovi	encorafenib	L01EC03	Melanoma Colorectal Neoplasms	2018-09-19	2018	4.5: In vivo, encorafenib is an inhibitor of OATP1B1, OATP1B3 and/or BCRP. Coadministration of encorafenib with OATP1B1, OATP1B3 or BCRP substrates (such as rosuvastatin, atorvastatin, methotrexate) can result in increased concentrations. 5.2: The involvement of several uptake transporter families (OCT1, OATP1B1, OATP1B3 and OATPB1) was investigated in vitro using relevant transporter inhibitors.…	4.5	Unknown	missing	No	5.2	Unknown	Yes							G							https://www.ema.europa.eu/en/documents/product-information/braftovi-epar-product-information_en.pdf	Yes	Yes			Both	Yes	No		Yes
Xerava	eravacycline	J01AA	Infection Bacterial Infections	2018-09-20	2018	4.5: In vitro, eravacycline was shown to be a substrate for the transporters P-gp, OATP1B1 and OATP1B3. A drug-drug interaction in vivo cannot be excluded and co-administration of eravacycline and other medicinal products that inhibit these transporters (examples of OATP1B1/3 inhibitors; atazanavir, cyclosporine, lopinavir, and saquinavir) may increase the eravacycline plasma concentration.5.2: E…	4.5	Unknown	unknown	No	5.2	Unknown	Yes												G		https://www.ema.europa.eu/en/documents/product-information/xerava-epar-product-information_en.pdf	Yes	Yes	Yes	No		No	Yes
Erleada	apalutamide	L02BB05	Prostatic Neoplasms	2019-01-14	2019	Apalutamide was shown to be a weak inducer of P-glycoprotein (P-gp), breast cancer resistance protein (BCRP), and organic anion transporting polypeptide 1B1 (OATP1B1) clinically. A drug-drug interaction study using a cocktail approach showed that co-administration of apalutamide with single oral doses of sensitive transporter substrates resulted in a 30% decrease in the AUC of fexofenadine (P-gp …	4.5	Yes		No	5.2	No								C							https://www.ema.europa.eu/en/documents/product-information/erleada-epar-product-information_en.pdf	Yes	Yes	-	-	Both	Yes	No		Yes
Mulpleo (previously Lusutrombopag Shionogi)	lusutrombopag	B02BX	Thrombocytopenia	2019-02-18	2019	4.5: Lusutrombopag is a substrate of P-gp and BCRP, but not a substrate of OATP1B1, OATP1B3, and OCT1. 5.2: Lusutrombopag is a substrate of P-gp and BCRP, but is not a substrate of OATP1B1, OATP1B3 or OCT1. Lusutrombopag has also low potential to inhibit P-gp, BCRP, OATP1B1, OATP1B3, OCT1, OCT2, OAT1, OAT3, MATE1, MATE2-K, and BSEP. Lusutrombopag is not considered to affect the pharmacokinetics o…	4.5	No			5.2	No															https://www.ema.europa.eu/en/documents/product-information/mulpleo-epar-product-information_en.pdf	Yes	Yes	Yes	No		No	No
Rizmoic	naldemedine	A06AH05	Constipation	2019-02-18	2019	In in vitro studies at clinically relevant concentrations, naldemedine did not inhibit the major CYP enzymes (including CYP1A2, CYP2A6, CYP2B6, CYP2C8, CYP2C9, CYP2C19, CYP2D6, CYP2E1, CYP3A, or CYP4A11 isozymes) and is not an inhibitor of OATP1B1, OATP1B3	5.2	No																			https://www.ema.europa.eu/en/documents/product-information/rizmoic-epar-product-information_en.pdf	Yes	No	Yes	No		No	N/A
Vizimpro	dacomitinib	L01EB07	Carcinoma, Non-Small-Cell Lung	2019-04-02	2019	In vitro, dacomitinib has a low potential to inhibit the activities of drug transporters P-gp (systemically), organic anion transporters (OAT)1 and OAT3, OCT2, organic anion transporting polypeptide (OATP)1B1, and OATP1B3.	5.2	No																			https://www.ema.europa.eu/en/documents/product-information/vizimpro-epar-product-information_en.pdf	Yes	No	Yes	No		No	N/A
Dectova	Zanamivir	J05AH01	Influenza, Human	2019-04-26	2019	In vitro studies indicate that zanamivir is not an inhibitor or substrate of Breast Cancer Resistant Protein (BCRP), P-glycoprotein, Multidrug And Toxin Extrusion protein (MATE)1, MATE2-K, Organic Anion Transporter (OAT)1, OAT3, Organic Anion Transporting Polypeptide (OATP)1B1, OATP1B3.	5.2	No																			https://www.ema.europa.eu/en/documents/product-information/dectova-epar-product-information_en.pdf	Yes	Yes	Yes	No		No	No
Waylivra	volanesorsen	C10AX18	Hyperlipoproteinemia Type I	2019-05-03	2019	In vitro studies show that volanesorsen is not a substrate or inhibitor of P-glycoprotein (P-gp), breast cancer resistance protein (BCRP), organic anion transporting polypeptides (OATP1B1, OATP1B3).	5.2	No																			https://www.ema.europa.eu/en/documents/product-information/waylivra-epar-product-information_en.pdf	Yes	Yes	Yes	No		No	No
Lorviqua	lorlatinib	L01ED05	Carcinoma, Non-Small-Cell Lung	2019-05-06	2019	In vitro studies indicated that lorlatinib may have the potential to inhibit BCRP (gastrointestinal tract), OATP1B1, OATP1B3, OCT1, MATE1 and OAT3 at clinically relevant concentrations. Lorlatinib should be used with caution in combination with substrates of BCRP, OATP1B1, OATP1B3, OCT1, MATE1 and OAT3 as clinically relevant changes in the plasma exposure of these substrates cannot be ruled out.	4.5	Yes		No										E							https://www.ema.europa.eu/en/documents/product-information/lorviqua-epar-product-information_en.pdf	Yes	No	Yes	No		Yes	N/A
Doptelet	avatrombopag	B02BX	Thrombocytopenia	2019-06-20	2019	Based on in vitro studies, no other transporting proteins (OATP1B1, OATP1B3, OCT2, OAT1, and OAT3) are expected to play a significant role in the disposition of avatrombopag. Avatrombopag inhibits organic anion transporter (OAT) 1 and 3 and breast cancer resistance protein (BCRP) but not organic anion transporter polypeptide (OATP) 1B1 and 1B3, and organic cation transporter (OCT) 2 in vitro. Ava…	5.2	No																			https://www.ema.europa.eu/en/documents/product-information/doptelet-epar-product-information_en.pdf	Yes	Yes	Yes	No		No	No
Talzenna	talazoparib	L01XK04	Breast Neoplasms	2019-06-20	2019	In vitro, talazoparib did not inhibit any of the major intestinal, hepatic or renal membrane transporters (P-gp, BCRP, organic anion transporting polypeptide [OATP]1B1, OATP1B3, organic cationic transporter [OCT]1, OCT2, organic anion transporter [OAT]1, OAT3, bile salt export pump [BSEP], multidrug and toxin extrusion [MATE]1 and MATE2-K) at clinically relevant concentrations.	5.2	No																			https://www.ema.europa.eu/en/documents/product-information/talzenna-epar-product-information_en.pdf	Yes	No	Yes	No		No	N/A
Epidyolex	cannabidiol	N03AX	Lennox Gastaut Syndrome Epilepsies, Myoclonic	2019-09-19	2019	Cannabidiol and the metabolite 7-OH-CBD do not interact with the major renal or hepatic uptake transporters and therefore are unlikely to result in relevant drug-drug interactions: OAT1, OAT3, OCT1, OCT2, MATE1, MATE2-K, OATP1B1 and OATP1B3.	5.2	No																			https://www.ema.europa.eu/en/documents/product-information/epidyolex-epar-product-information_en.pdf	Yes	Yes	Yes	No	-	No	No
Vitrakvi	larotrectinib	L01XE53	Abdominal Neoplasms	2019-09-19	2019	4.5: In vitro studies indicate that larotrectinib is an inhibitor of OATP1B1. No clinical studies have been performed to investigate interactions with OATP1B1 substrates. Therefore, it cannot be excluded whether co-administration of larotrectinib with OATP1B1 substrates (e.g. valsartan, statins) may increase their exposure. 5.2: In vitro studies indicate that larotrectinib is not a substrate for …	4.5	Unknown	unknown	No	5.2	No								G							https://www.ema.europa.eu/en/documents/product-information/vitrakvi-epar-product-information_en.pdf	Yes	Yes	Yes	No		Yes	No
Quofenix	delafloxacin	J01MA23	Community-Acquired Infections	2019-12-16	2019	Likewise at clinically relevant concentrations delafloxacin does not inhibit the transporters MDR1, BCRP, OAT1, OAT3, OCT1, OCT2, OATP1B1, OATP1B3, MATE1, MATE2K and BSEP. Delafloxacin is a probable substrate of BCRP	5.2	No																			https://www.ema.europa.eu/en/documents/product-information/quofenix-epar-product-information_en.pdf	Yes	No	Yes	No		No	N/A
Spravato	esketamine	N06AX27	Depressive Disorder	2019-12-18	2019	Esketamine is not a substrate of transporters P-glycoprotein (P-gp; multidrug resistance protein 1), breast cancer resistance protein (BCRP), or organic anion transporter (OATP) 1B1, or OATP1B3. Esketamine does not inhibit these transporters or multi-drug and toxin extrusion 1 (MATE1) and MATE2-K, or organic cation transporter 2 (OCT2), OAT1, or OAT3.	5.2	No																			https://www.ema.europa.eu/en/documents/product-information/spravato-epar-product-information_en.pdf	Yes	Yes	Yes	No		No	No
Tavlesse	fostamatinib	B02BX	Thrombocytopenia	2020-01-09	2020	R406 is a substrate of P-gp but not of other major transporters (OAT1/3, OCT2, OATP1B1/3, MRP2, and BCRP).	4.5	No																			https://www.ema.europa.eu/en/documents/product-information/tavlesse-epar-product-information_en.pdf	No	Yes	Yes	No		N/A	No
Isturisa	osilodrostat	H02CA02	Cushing Syndrome	2020-01-09	2020	4.5: In vitro data for osilodrostat and its major metabolite M34.5 suggest an inhibitory potential for OATP1B1, OCT1, OCT2, OAT1, OAT3 and MATE1. It cannot be excluded that osilodrostat may affect the exposure of sensitive substrates for these transporters. 5.2: Osilodrostat is not a substrate for OATP1B1 or OATP1B3 transporters.	4.5	Unknown	unknown	No	5.2	No								G							https://www.ema.europa.eu/en/documents/product-information/isturisa-epar-product-information_en.pdf	Yes	Yes	Yes	No		Yes	No
Sunosi	solriamfetol	N06BA14	Narcolepsy Sleep Apnea, Obstructive	2020-01-16	2020	Solriamfetol does not appear to be a substrate or inhibitor of membrane transporters P-gp, BCRP, OATP1B1, OATP1B3, OAT1 or OAT3.	5.2	No																			https://www.ema.europa.eu/en/documents/product-information/sunosi-epar-product-information_en.pdf	Yes	Yes	Yes	No		No	No
Recarbrio	imipenem, cilastatin, relebactam	J01DH56	Gram-Negative Bacterial Infections	2020-02-13	2020	Relebactam does not inhibit the following hepatic and renal transporters in vitro at clinically relevant concentrations: OATP1B1, OATP1B3, OAT1, OAT3, OCT2, P-gp, BCRP, MATE1, MATE2K, or BSEP.	5.2	No																			https://www.ema.europa.eu/en/documents/product-information/recarbrio-epar-product-information_en.pdf	Yes	No	Yes	No		No	N/A
Nustendi	bempedoic acid, ezetimibe	C10B	Hypercholesterolemia Dyslipidemias	2020-03-27	2020	4.5: Bempedoic acid and its glucuronide weakly inhibit OATP1B1 and OATP1B3 at clinically relevant concentrations. Coadministration of Nustendi with medicinal products that are substrates of OATP1B1 or OATP1B3 (i.e., bosentan, fimasartan, asunaprevir, glecaprevir, grazoprevir, voxilaprevir, and statins such as atorvastatin, pravastatin, fluvastatin, pitavastatin, rosuvastatin, and simvastatin [see…	4.5	Yes		No	5.2	No								B							https://www.ema.europa.eu/en/documents/product-information/nustendi-epar-product-information_en.pdf	Yes	Yes	-	-	Both			Yes	Yes
Nubeqa	darolutamide	L02BB	Prostatic Neoplasms, Castration-Resistant	2020-03-27	2020	4.4: Patients should be monitored for adverse reactions of BCRP, OATP1B1 and OATP1B3 substrates as co-administration with darolutamide may increase the plasma concentrations of these substrates. Darolutamide is an inhibitor of breast cancer resistance protein (BCRP) and Organic Anion Transporting Polypeptides (OATP) 1B1 and 1B3. Co-administration of rosuvastatin should be avoided unless there is …	4.4	Yes		No	4.5	Yes	No							B	D						https://www.ema.europa.eu/en/documents/product-information/nubeqa-epar-product-information_en.pdf	Yes	No	No	Yes		Yes	N/A		Yes
Daurismo	glasdegib	L01XX63	Leukemia, Myeloid, Acute	2020-06-26	2020	In vitro studies indicated that glasdegib is not an inhibitor of organic anion transporting polypeptide (OATP)1B1, OATP1B3, organic anion transporter (OAT)1, OAT3, organic cation transporter (OCT)2, at clinically relevant concentrations.	5.2	No																			https://www.ema.europa.eu/en/documents/product-information/daurismo-epar-product-information_en.pdf	Yes	No	Yes	No		No	N/A
Enerzair Breezhaler	indacaterol, glycopyrronium bromide, mometasone	R03AL	Asthma	2020-07-03	2020	In vitro inhibition studies demonstrated that glycopyrronium bromide has no relevant capacity to inhibit CYP1A2, CYP2A6, CYP2C8, CYP2C9, CYP2C19, CYP2D6, CYP2E1 or CYP3A4/5, the efflux transporters MDR1, MRP2 or MXR, and the uptake transporters OATP1B1, OATP1B3, OAT1, OAT3, OCT1 or OCT2.	5.2	No																				Yes	No	Yes	No		No	N/A
Veklury	remdesivir	J05AB16	COVID-19 virus infection	2020-07-03	2020	4.5: In vitro, remdesivir is a substrate for esterases in plasma and tissue, drug metabolizing enzyme CYP3A4 and is a substrate for Organic Anion Transporting Polypeptides 1B1 (OATP1B1) and P-glycoprotein (P-gp) transporters. GS-704277 (a metabolite of remdesivir) is a substrate for OATP1B1 and OATP1B3. No interactions are expected when co-administering remdesivir with inhibitors of OATP1B1/1B3 a…	4.5	Unknown	unknown	Yes	5.2	Unknown	No							E							https://www.ema.europa.eu/en/documents/product-information/veklury-epar-product-information_en.pdf	Yes	Yes	Yes	No		Yes	Yes
Piqray	alpelisib	L01XE	Breast Neoplasms	2020-07-27	2020	Alpelisib showed only weak in vitro inhibition towards the ubiquitously expressed efflux transporters (P-gp, BCRP, MRP2, BSEP), solute carrier transporters at the liver inlet (OATP1B1, OATP1B3, OCT1) and solute carrier transporters in the kidney (OAT1, OCT2, MATE1, MATE2K). As unbound systemic steady-state concentrations (or concentrations at the liver inlet) at both the therapeutic dose and maxi…	5.2	No																			https://www.ema.europa.eu/en/documents/product-information/piqray-epar-product-information_en.pdf	Yes	No	Yes	No	-	Yes	N/A
Xenleta	lefamulin	J01XX	Pneumonia, Bacterial Community-Acquired Infections	2020-07-27	2020	4.5 . In vitro studies indicated that lefamulin acts as an inhibitor of OATP1B1, OATP1B3, BCRP, OCT1 and MATE1 transporters. Therefore, caution is recommended when co-administering lefamulin with sensitive substrates of these transporters, especially for those substrates with a narrow therapeutic window. Rosuvastatin 20 mg single dose Atorvastatin, Lovastatin, Pravastatin (Inhibition of CYP3A, BC…	4.5	Yes		No										E							https://www.ema.europa.eu/en/documents/product-information/xenleta-epar-product-information_en.pdf	Yes	No	Yes	No		Yes	N/A
Hepcludex	bulevirtide	J05A	Hepatitis D, Chronic	2020-07-31	2020	In vitro an inhibition of OATP1B1/3 transporters by bulevirtide was observed, albeit only at a concentration ≥ 0.5 µM, which is only reached in vivo after administration of high bulevirtide doses (10 mg subcutaneous). The clinical relevance of these findings is unknown. As a precautionary measure, close clinical monitoring is warranted when OATP1B1/3 substrates (e.g. atorvastatin, bosentan, docet…	4.5	Unknown	unknown	No	5.2	Unknown	No							B	D						https://www.ema.europa.eu/en/documents/product-information/hepcludex-epar-product-information_en.pdf	Yes	No	Yes	No		Yes	N/A
Rozlytrek	entrectinib	L01EX14	Cancer Carcinoma, Non-Small-Cell Lung	2020-07-31	2020	4.5: In vitro data indicate that entrectinib has weak inhibitory potential towards organic anion-transporting polypeptide (OATP)1B1. The clinical relevance of this inhibition is unknown, but caution is advised when sensitive oral OATP1B1 substrates (e.g. atorvastatin, pravastatin, rosuvastatin repaglinide, bosentan) are co-administered with entrectinib, due to the risk of increased absorption. 5.…	4.5	Unknown	unknown	No	5.2	No								E							https://www.ema.europa.eu/en/documents/product-information/rozlytrek-epar-product-information_en.pdf	Yes	Yes	Yes	No		Yes	No
Dovprela (previously Pretomanid FGK)	pretomanid	J04	Tuberculosis, Multidrug-Resistant	2020-07-31	2020	Pretomanid, at clinically relevant concentrations, is not a substrate or inhibitor for the transporters, bile salt export pump (BSEP), multidrug and toxin extrusion protein (MATE)1, MATE2-K, organic anion 12 transporter (OAT)1, OAT1B1	5.2	No																			https://www.ema.europa.eu/en/documents/product-information/dovprela-previously-pretomanid-fgk-epar-product-information_en.pdf	Yes	Yes	Yes	No		No	No
Kaftrio	ivacaftor, tezacaftor, elexacaftor	R07AX32	Cystic Fibrosis	2020-08-21	2020	In vitro studies showed that ELX is a substrate for the efflux transporters P-gp and Breast Cancer Resistance Protein (BCRP) but is not a substrate for OATP1B1 or OATP1B3. In vitro studies showed that TEZ is a substrate for the uptake transporter OATP1B1 and efflux transporters P-gp and BCRP. TEZ is not a substrate for OATP1B3. Exposure to TEZ is not expected to be affected significantly by conco…	4.5	Yes		Yes										B	E						https://www.ema.europa.eu/en/documents/product-information/kaftrio-epar-product-information_en.pdf	Yes	Yes			Both			Yes	Yes
Blenrep	belantamab mafodotin	L01XC39	Multiple Myeloma	2020-08-25	2020	In vitro studies demonstrated that cys-mcMMAF is a substrate of organic anion transporting polypeptide (OATP)1B1 and OATP1B3, multidrug resistance-associated protein (MRP)1, MRP2,.	5.2	No																			https://www.ema.europa.eu/en/documents/product-information/blenrep-epar-product-information_en.pdf	No	Yes	Yes	No		N/A	Yes
Ayvakyt	avapritinib	L01EX18	Gastrointestinal Stromal Tumors	2020-09-24	2020	In vitro, avapritinib is not a substrate of P-gp, BCRP, OAT1, OAT3, OCT1, OCT2, OATP1B1,.OATP1B3, MATE1, MATE2-K and BSEP at clinically relevant concentrations. In vitro, avapritinib did not inhibit OATP1B1, OATP1B3, OAT1, OAT3, OCT1, or OCT2 at clinically relevant concentrations.	5.2	No																			https://www.ema.europa.eu/en/documents/product-information/ayvakyt-epar-product-information_en.pdf	Yes	Yes	Yes	No		No	No
Jyseleca	filgotinib	L04AA45	Arthritis, Rheumatoid	2020-09-24	2020	Atorvastatin (40 mg single dose) (Inhibition of CYP3A4/ OATP/BCRP): Atorvastatin: AUC: ↔ Cmax: ↓ 18% 2-hydroxy-atorvastatin:AUC: ↔ Cmax: ↔ No dose adjustment is required upon co-administration. Pravastatin (40 mg single dose) (Inhibition of OATP) Pravastatin: AUC: ↔ Cmax: ↑ 25% No dose adjustment is required upon co-administration. Rosuvastatin (10 mg single dose) (Inhibition of OATP and BCRP)Ros…	5.2	No																			https://www.ema.europa.eu/en/documents/product-information/jyseleca-epar-product-information_en.pdf	Yes	No	No	Yes	-	Yes	N/A		Yes
Calquence	acalabrutinib	L01EL02	Leukemia, Lymphocytic, Chronic, B-Cell	2020-11-05	2020	In vitro studies indicate that acalabrutinib and ACP-5862 are P-gp and BCRP substrates. Co administration with BCRP inhibitors is however unlikely to result in clinically relevant drug interactions. Co-administration with an OATP1B1/1B3 inhibitor (600 mg rifampin, single dose) resulted in an increase in acalabrutinib Cmax and AUC by 1.2-fold and 1.4-fold (N=24, healthy subjects), respectively, wh…	5.2	No																			https://www.ema.europa.eu/en/documents/product-information/calquence-epar-product-information_en.pdf	Yes	Yes	-	-	Both	No	Yes	-	Yes
Vocabria	cabotegravir	J05AX	HIV Infections	2020-12-17	2020	In vitro, cabotegravir was not a substrate of organic anion transporting polypeptide (OATP) 1B1, OATP2B1, OATP1B3 or organic cation transporter (OCT1). Cabotegravir is not a clinically relevant inhibitor of the following enzymes and transporters: CYP1A2, CYP2A6, CYP2B6, CYP2C8, CYP2C9, CYP2C19, CYP2D6, CYP3A4, UGT1A1, UGT1A3, UGT1A4, UGT1A6, UGT1A9, UGT2B4, UGT2B7, UGT2B15, and UGT2B17, P-gp, BCR…	5.2	No																			https://www.ema.europa.eu/en/documents/product-information/vocabria-epar-product-information_en.pdf	Yes	Yes	Yes	No		No	No
Fintepla	fenfluramine	N03	Epilepsies, Myoclonic	2020-12-18	2020	Fenfluramine and norfenfluramine were not in vitro substrates of P-glycoprotein, BCRP, OATP1B1, OATP1B3, OATP1A2, OATP2B1, OCT1, OAT1, OAT3, OCT2, MATE1 and MATE2-K.	5.2	No																			https://www.ema.europa.eu/en/documents/product-information/fintepla-epar-product-information_en.pdf	No	Yes	Yes	No		N/A	No
Xofluza	baloxavir marboxil	J05AX25	Influenza, Human	2021-01-07	2021	Based on in vitro transporter studies and in vivo DDI studies, no relevant pharmacokinetic interaction is anticipated between baloxavir marboxil or baloxavir and medicines which are substrates of the following transporters: OATP1B1, OATP1B3, OCT1, OCT2, OAT1, OAT3, MATE1, or MATE2K.	5.2	No																			https://www.ema.europa.eu/en/documents/product-information/xofluza-epar-product-information_en.pdf	Yes	No			Both	No	N/A
Enhertu	trastuzumab deruxtecan	L01FD04	Breast Neoplasms	2021-01-18	2021	4.5: Co-administration with ritonavir, an inhibitor of OATP1B, CYP3A and P-gp, or with itraconazole, a strong inhibitor of CYP3A and P-gp, resulted in no clinically meaningful (approximately 10-20%) increase in exposures of trastuzumab deruxtecan or the released topoisomerase I inhibitor, DXd. No dose adjustment is required during co-administration of trastuzumab deruxtecan with medicinal product…	4.5	No			5.2	No															https://www.ema.europa.eu/en/documents/product-information/enhertu-epar-product-information_en.pdf	Yes	Yes	-	-	Both	No	Yes		No
Rukobia	fostemsavir	J05AX	HIV Infections	2021-02-04	2021	4.4: Dose modifications and/or careful titration of dose is recommended for certain statins that are substrates of OATP1B1/3 or BCRP (rosuvastatin, atorvastatin, pitavastatin, simvastatin and fluvastatin) when co-administered with fostemsavir. When fostemsavir is co-administered with tenofovir alafenamide (TAF), temsavir is expected to increase plasma concentrations of TAF via inhibition of OATP1…	4.4	Yes		No	4.5	Yes	Yes							B	C						https://www.ema.europa.eu/en/documents/product-information/rukobia-epar-product-information_en.pdf	Yes	Yes			Both	Yes	No
Inrebic	fedratinib	L01EJ02	Myeloproliferative Disorders Primary Myelofibrosis	2021-02-08	2021	in vitro studies, fedratinib inhibits P-glycoprotein (P-gp), breast cancer resistance protein (BCRP), MATE1, MATE2-K, organic anion transporting polypeptide (OATP)1B1, OATP1B3 and OCT2. Co_x0002_administration of a single dose of fedratinib (600 mg) with a single dose of digoxin (P-gp substrate: 0.25 mg), rosuvastatin (OATP1B1/1B3 and BCRP substrate: 10 mg), and metformin (OCT2 and MATE1/2-K subs…	4.5	No																			https://www.ema.europa.eu/en/documents/product-information/inrebic-epar-product-information_en.pdf	Yes	No			Both	Yes	N/A		No
Retsevmo	selpercatinib	L01EX22	Carcinoma, Non-Small-Cell Lung Thyroid Neoplasms	2021-02-11	2021	In vitro studies indicate that selpercatinib inhibits MATE1, and BCRP, but does not inhibit OAT1, OAT3, OCT1, OCT2, OATP1B1, OATP1B3, BSEP, and MATE2-K at clinically relevant concentrations.	5.2	No																			https://www.ema.europa.eu/en/documents/product-information/retsevmo-epar-product-information_en.pdf	Yes	No	Yes	No		No	N/A
Tukysa	tucatinib	L01EH03	Breast Neoplasms Neoplasm Metastasis	2021-02-11	2021	Tucatinib is not a substrate of OAT1, OAT3, OCT1, OCT2, OATP1B1, OATP1B3, MATE1, MATE2-K, and BSEP.	5.2	No																			https://www.ema.europa.eu/en/documents/product-information/tukysa-epar-product-information_en.pdf	No	Yes	Yes	No		N/A	No
Byfavo	remimazolam	N05CD14	Conscious Sedation	2021-03-26	2021	Remimazolam was not a relevant substrate of a panel of human drug transporters (OATP1B1, OATP1B3, BCRP, and MDR1 (=P-glycoprotein)). No or no relevant inhibition of the human drug transporters, OAT1, OAT3, OATP1B1, OATP1B3 was seen with remimazolam or CNS7054.	5.2	No																			https://www.ema.europa.eu/en/documents/product-information/byfavo-epar-product-information_en.pdf	Yes	Yes	Yes	No		No	No
Evrysdi	risdiplam	M09AX10	Muscular Atrophy, Spinal	2021-03-26	2021	In vitro studies have shown that risdiplam and its major human metabolite M1 are not significant inhibitors of human MDR1, organic anion-transporting polypeptide (OATP)1B1, OATP1B3	4.5	No																			https://www.ema.europa.eu/en/documents/product-information/evrysdi-epar-product-information_en.pdf	Yes	No	Yes	No		No	N/A
Copiktra	duvelisib	L01EM04	Leukemia, Lymphocytic, Chronic, B-Cell Lymphoma, Follicular	2021-05-19	2021	In vitro studies combined with human in vivo Pharmacokinetic (PK) data suggested that clinically relevant drug-drug interactions of duvelisib and its main metabolite IPI-656 with substrates of OAT1, OAT3, OCT1, OCT2, OATP1B1, OATP1B3, BCRP, or P-gp are unlikely.	5.2	No																			https://www.ema.europa.eu/en/documents/product-information/copiktra-epar-product-information_en.pdf	Yes	No			Both	No	N/A
Ponvory	ponesimod	L04AA	Multiple Sclerosis, Relapsing-Remitting	2021-05-19	2021	Ponesimod is not a substrate of P-gp, BCRP, OATP1B1 or OATP1B3 transporters. Medicinal products that are inhibitors of these transporters are unlikely to impact the pharmacokinetics of ponesimod.	4.5	No																				No	Yes	Yes	No		N/A	No
Onureg	azacitidine	L01BC07	Leukemia, Myeloid, Acute	2021-06-17	2021	No clinically relevant drug-drug interactions are expected when Onureg is co-administered with substrates of P-glycoprotein (P-gp), breast cancer resistance protein (BCRP), organic anion transporters (OAT) OAT1 and OAT3, organic anion transporting polypeptides (OATP) OATP1B1 and OATP1B3, or organic cation transporter (OCT).	4.5	No																			https://www.ema.europa.eu/en/documents/product-information/onureg-epar-product-information_en.pdf	Yes	No	Yes	No		No	N/A
Koselugo	selumetinib	L01EE04	Neurofibromatosis 1	2021-06-17	2021	In vitro studies suggest that selumetinib does not inhibit the breast cancer resistance protein (BCRP), P-glycoprotein (P-gp), OATP1B1, OATP1B3, OCT2, OAT1, MATE1 and MATE2K at the recommended paediatric dose	5.2	No																			https://www.ema.europa.eu/en/documents/product-information/koselugo-epar-product-information_en.pdf	Yes	No	Yes	No		No	N/A
Bylvay	odevixibat	A05AX	Cholestasis, Intrahepatic	2021-07-16	2021	Odevixibat does not inhibit the transporters P-gp, breast cancer resistance protein (BCRP), organic anion transporter (OATP1B1, OATP1B3, OAT1, OAT3)	5.2	No																			https://www.ema.europa.eu/en/documents/product-information/bylvay-epar-product-information_en.pdf	Yes	No	Yes	No		No	N/A
Imcivree	setmelanotide	A08AA	Obesity	2021-07-16	2021	In vitro experiments indicate that setmelanotide is not a substrate of OATP1B1, OATP1B3, OAT1, OAT3, or OCT2.	5.2	No																			https://www.ema.europa.eu/en/medicines/human/EPAR/imcivree	No	Yes	Yes	No		N/A	No
Verquvo	vericiguat	C01	Heart Failure	2021-07-16	2021	Vericiguat is a substrate of P-glycoprotein (P-gp) and breast cancer resistance protein (BCRP) transporters and is not a substrate of organic cation transporter (OCT1) or organic anion transporting polypeptides (OATP1B1, OATP1B3). Vericiguat and its N-glucuronide are not inhibitors of drug transporters, including P-gp, BCRP, BSEP, OATP1B1/1B3, OAT1, OAT3, OCT1, OCT2, MATE1, and MATE2K, at clinica…	5.2	No																			https://www.ema.europa.eu/en/documents/product-information/verquvo-epar-product-information_en.pdf	Yes	Yes	Yes	No		No	No
Evrenzo	roxadustat	B03XA05	Anemia Kidney Failure, Chronic	2021-08-18	2021	4.5: Co-administration of roxadustat with gemfibrozil (CYP2C8 and OATP1B1inhibitor) or probenecid (UGT and OAT1/OAT3 inhibitor) in healthy subjects increased roxadustat AUC by 2.3-fold and Cmax by 1.4-fold. Roxadustat is an inhibitor of BCRP and OATP1B1. These transporters play an important role in the intestinal and hepatic uptake and efflux of statins. Co-administration of 200 mg of roxadustat …	4.5	Yes			5.2	Yes								B	C				G		https://www.ema.europa.eu/en/documents/product-information/evrenzo-epar-product-information_en.pdf	Yes	Yes			Both	Yes	Yes		Yes
Voxzogo	vosoritide	M05BX	Achondroplasia	2021-08-26	2021	In vitro interaction studies also indicated that the potential for interaction with the drug-transporters OAT1, OAT3, OCT 1, OCT 2, OATP1B1, OATP1B3, MATE 1, KATE2-K, BCRP, P-gp, and BSEP is low at clinically relevant concentrations.	5.2	No																			https://www.ema.europa.eu/en/documents/product-information/voxzogo-epar-product-information_en.pdf	Yes	Yes	Yes	No		No	No
Gavreto	pralsetinib	L01XE	Carcinoma, Non-Small-Cell Lung	2021-11-18	2021	4.5: Co-administration of pralsetinib can alter the exposure of sensitive substrates of CYP enzymes (CYP3A4, CYP2C9 and CYP2C8) and transporters (P-gp, BCRP, OATP1B1, OATP1B3, OAT1, MATE1 and MATE2-K). Substrate drugs of these CYP enzymes and transporters with narrow therapeutic index (including, but not limited to cyclosporine, paclitaxel and warfarin) should be avoided. 5.2: In vitro studies in…	4.5	Yes		No	5.2	Yes								D							https://www.ema.europa.eu/en/documents/product-information/gavreto-epar-product-information_en.pdf	Yes	No	Yes	No		Yes	N/A
Brukinsa	zanubrutinib	L01EL03	Waldenstrom Macroglobulinemia	2021-11-22	2021	Zanubrutinib is not a substrate or inhibitor of OAT1, OAT3, OCT2, OATP1B1, or OATP1B3.	5.2	No																			https://www.ema.europa.eu/en/documents/product-information/brukinsa-epar-product-information_en.pdf	Yes	Yes	Yes	No		No	No
Lumykras	sotorasib	L01XX73	Carcinoma, Non-Small-Cell Lung	2022-01-06	2022	In vitro studies indicate that sotorasib is an inhibitor of human organic anion transporter (OAT)1/3, OATP1B1, Breast Cancer Resistance Protein (BCRP) and P-gp.	4.5	Unknown	missing	No										G							https://www.ema.europa.eu/en/documents/product-information/lumykras-epar-product-information_en.pdf	Yes	No	Yes	No		Yes	N/A
Paxlovid	nirmatrelvir, ritonavir	J05AE30	COVID-19 virus infection	2022-01-28	2022	4.5: Based on in vitro studies there is a potential for nirmatrelvir to inhibit MDR1 and OATP1B1 at clinically relevant concentrations. 5.2: . There is a potential for nirmatrelvir to inhibit MDR1 and OATP1B1 at clinically relevant concentrations.	4.5	Unknown	unknown	No	5.2	Unknown	No							G							https://www.ema.europa.eu/en/documents/product-information/paxlovid-epar-product-information_en.pdf	Yes	No	Yes	No		Yes	N/A
Oxbryta	Voxelotor	B06AX03	Anemia Anemia, Hemolytic Anemia, Sickle Cel	2022-02-14	2022	4.5: In vitro studies indicated that voxelotor may act as an inhibitor of OATP1B1, OAT3 and MATE1 transporters (see section 5.2). Therefore, caution is recommended when co-administering voxelotor with sensitive substrates of these transporters, especially for those substrates with a narrow therapeutic index.5.2: Voxelotor act as an inhibitor of OATP1B1, OAT3 and MATE1 transporters (see section 4.…	4.5	Yes		No	5.2	Yes	Yes							E							https://www.ema.europa.eu/en/documents/product-information/oxbryta-epar-product-information_en.pdf	Yes	Yes	Yes	No		Yes	No
Kerendia	finerenone	C09	Renal Insufficiency, Chronic Diabetes Mellitus, Type 2	2022-02-16	2022	Multiple doses of 40 mg finerenone once daily had no clinically relevant effect on AUC and Cₘₐₓ of the breast cancer resistance protein (BCRP) and organic anion transporting polypeptides (OATP) substrate rosuvastatin.	5.2	No																			https://www.ema.europa.eu/en/documents/product-information/kerendia-epar-product-information_en.pdf	Yes	No	No	Yes	-	No	N/A		No
Tepmetko	tepotinib	L01EX21	Carcinoma, Non-Small-Cell Lung	2022-02-16	2022	At clinically relevant concentrations tepotinib presents no risk for organic-anion-transporting polypeptide (OATP) 1B1 and OATP1B3 or organic anion transporter (OAT) 1 and 3.	5.2	No																			https://www.ema.europa.eu/en/documents/product-information/tepmetko-epar-product-information_en.pdf	Yes	No	Yes	No		No	N/A
Padcev	enfortumab vedotin	L01FX13	Carcinoma, Transitional Cell Urologic Neoplasms	2022-04-13	2022	In vitro studies determined that MMAE was not a substrate of breast cancer resistance protein (BCRP), multidrug resistance-associated protein 2 (MRP2), organic anion transporting polypeptide 1B1 or 1B3 (OATP1B1 or OATP1B3). MMAE was not an inhibitor of the bile salt export pump (BSEP), P-gp, BCRP, MRP2, OCT1, OCT2, OAT1, OAT3, OATP1B1, or OATP1B3 at clinically relevant concentrations.	5.2	No																			https://www.ema.europa.eu/en/documents/product-information/padcev-epar-product-information_en.pdf	Yes	Yes	Yes	No		No	No
Kapruvia	difelikefalin	V03AX	Pruritus	2022-04-25	2022	In addition, difelikefalin is not an inhibitor of BCRP, BSEP, LAT1, MATE1, MATE2-K, MRP2, OAT1, OAT3, OATP1A2, OATP1B1, OATP1B3, OCT1, OCT2, OCT3, P-glycoprotein, PEPT1 or PEPT2, and is not a substrate for ASBT, BCRP, BSEP, LAT1, MATE1, MATE2-K, MRP2, OAT1, OAT2, OAT3, OATP1A2, OATP1B1, OATP1B3.	5.2	No																			https://www.ema.europa.eu/en/documents/product-information/kapruvia-epar-product-information_en.pdf	Yes	Yes	Yes	No		No	No
Vydura	rimegepant	N02CD06	Migraine Disorders	2022-04-25	2022	Rimegepant is not a substrate of OATP1B1 or OATP1B3. It is a weak inhibitor of OATP1B1 and OAT3.	5.2	No																			https://www.ema.europa.eu/en/documents/product-information/vydura-epar-product-information_en.pdf	Yes	Yes	Yes	No		Yes	No
Quviviq	daridorexant	N05	Sleep Initiation and Maintenance Disorders	2022-04-29	2022	Daridorexant inhibits various transporters in vitro and had the strongest inhibitory effect on BCRP with an IC50 of 3.0 µM (see section 4.5). Inhibition of other transporters including OATP, OAT3, OCT1, MATE-2K, MATE1, and P-gp/MDR1 was less pronounced, with IC50 values ranging from 8.4–71 µM.	5.2	No																			https://www.ema.europa.eu/en/documents/product-information/quviviq-epar-product-information_en.pdf	Yes	No	Yes	No		Yes	N/A
Orgovyx	relugolix	L02BX		2022-04-29	2022	Upon co-administration of a single 10-mg dose of rosuvastatin, a BCRP and OATP1B1 substrate, following once daily administration of 120-mg doses of relugolix to steady state, the AUC0-inf and Cmax of rosuvastatin were decreased by 27% and 34%, respectively. The decrease in exposure to rosuvastatin is not considered clinically meaningful; however, rosuvastatin may be titrated to achieve desired th…	4.5	No																			https://www.ema.europa.eu/en/documents/product-information/orgovyx-epar-product-information_en.pdf	Yes	No			Both	Yes	N/A
Tabrecta	capmatinib	L01EX17	Carcinoma, Non-Small-Cell Lung	2022-06-20	2022	Based on in vitro data, capmatinib showed reversible inhibition of hepatic uptake transporters OATP1B1, OATP1B3, and OCT1. However, capmatinib is not expected to cause clinically relevant inhibition of OATP1B1, OATP1B3, and OCT1 uptake transporters based on the concentration achieved at the therapeutic dose.	5.2	No																			https://www.ema.europa.eu/en/documents/product-information/tabrecta-epar-product-information_en.pdf	Yes	No	Yes	No		No	N/A
Zokinvy	lonafarnib	A16AX20	Progeria Laminopathies	2022-07-18	2022	Based on the in vitro data, lonafarnib is most likely a substrate of P-glycoprotein and not a substrate of BCRP, OCT1, OATP1B1 and OATP1B3.	5.2	No																			https://www.ema.europa.eu/en/documents/product-information/zokinvy-epar-product-information_en.pdf	No	Yes	Yes	No		N/A	No
Sunlenca	lenacapavir	J05AX	HIV Infections	2022-08-17	2022	Lenacapavir is not a clinically meaningful inhibitor of P-gp and BCRP and does not inhibit OATP.	4.5	No																			https://www.ema.europa.eu/en/documents/product-information/sunlenca-epar-product-information_en.pdf	Yes	No	No	Yes		No	N/A
Nulibry	fosdenopterin	A16AX19	Metal Metabolism, Inborn Errors	2022-09-15	2022	Fosdenopterin does not inhibit efflux or uptake transporters. Inhibition of P-gp, BCRP, OATP1B1, OATP1B3, OCT2, OAT1 (20 μM), OAT3, MATE1, and MATE2-K (20 μM) was reported as < 10% at 200 μM, while cPMP demonstrated slight inhibition of MATE2-K (25%) and OAT1 (33%) at 200 μM. Fosdenopterin is not a substrate of P-gp, BCRP, OAT1, OAT3, OATP1B1, OATP1B3, OCT2, or MATE2-K, and is possibly a weak sub…	5.2	No																			https://www.ema.europa.eu/en/documents/product-information/nulibry-epar-product-information_en.pdf	Yes	Yes	Yes	No		No	No
Livtencity	maribavir	J05AX10	Cytomegalovirus Infections	2022-11-09	2022	At therapeutic concentrations, clinically relevant interactions are not expected when maribavir is co_x0002_administered with substrates of CYP1A2, 2A6, 2B6, 2C8, 2C9, 2C19, 2E1, 2D6, and 3A4; UGT1A1, 1A4, 1A6, 1A9, 2B7; bile salt export pump (BSEP); multidrug and toxin extrusion protein (MATE)/2K; organic anion transporters (OAT)1; organic cation transporters (OCT)1 and OCT2; organic anion trans…	4.5	No																			https://www.ema.europa.eu/en/documents/product-information/livtencity-epar-product-information_en.pdf	Yes	No	Yes	No		No	N/A
Locametz	gozetotide	V09I	Radionuclide Imaging	2022-12-09	2022	Gozetotide is not an inhibitor of BCRP, BSEP, P-gp, MATE1, MATE2-K, OAT1, OAT3, OATP1B1, OATP1B3, OCT1 or OCT2. Gallium (68Ga) gozetotide is not expected to have any drug interactions with the substrates of these transporters.	5.2	No																			https://www.ema.europa.eu/en/documents/product-information/locametz-epar-product-information_en.pdf	Yes	No	Yes	No		No	N/A
Pluvicto	lutetium (177Lu) vipivotide tetraxetan	V10XX	Prostatic Neoplasms, Castration-Resistant	2022-12-09	2022	Vipivotide tetraxetan is not a substrate of BCRP, P-gp, MATE1, MATE2-K, OAT1, OAT3 or OCT2, and it is not an inhibitor of BCRP, P-gp, BSEP, MATE1, MATE2-K, OAT1, OAT3, OATP1B1, OATP1B3, OCT1 or OCT2 in vitro.	5.2	No																			https://www.ema.europa.eu/en/documents/product-information/pluvicto-epar-product-information_en.pdf	Yes	No	Yes	No		No	N/A
Eladynos	abaloparatide	H05AA04	Osteoporosis, Postmenopausal Osteoporosis	2022-12-12	2022	Furthermore, abaloparatide does not inhibit P-gp, BCRP, OAT1, OAT3, OCT2, OATP1B1 and OATP1B3 transporters in vitro at its clinically relevant concentrations.	5.2	No																			Eladynos, INN-Abaloparatide (europa.eu)	Yes	No	Yes	No	-	No	N/A
Zynlonta	loncastuximab tesirine	L01FX22	Lymphoma, Large B-Cell, Diffuse Lymphoma, B-Cell	2022-12-20	2022	SG3199 is a substrate of P-glycoprotein (P-gp), but not a substrate of breast cancer resistance protein (BCRP), organic anion-transporting polypeptide (OATP)1B1, OATP1B3, or organic cation transporter (OCT)1. SG3199 does not inhibit P-gp, BCRP, OATP1B1, OATP1B3, organic anion transporter (OAT)1, OAT3, OCT2, OCT1, multi-antimicrobial extrusion protein (MATE)1, MATE2-K, or bile salt export pump (BS…	5.2	No																			https://www.ema.europa.eu/en/documents/product-information/zynlonta-epar-product-information_en.pdf	Yes	Yes	Yes	No		No	No
Sotyktu	deucravacitinib	L04AA	Psoriasis	2023-03-24	2023	4.5: Deucravacitinib does not meaningfully impact plasma exposures of rosuvastatin (BCRP and OATP substrate).5.2: Deucravacitinib is not a substrate of transporters OATP, NTCP, OAT1, OAT3, OCT2, MATE1, or MATE2K. In vitro studies have shown no evidence that deucravacitinib and its major circulating metabolites, at clinically relevant exposures, inhibit major CYPs (1A2, 2B6, 2C8, 2C9, 2C19, 2D6, 3…	4.5	No			5.2	No															https://www.ema.europa.eu/en/documents/product-information/sotyktu-epar-product-information_en.pdf	Yes	Yes	-	-	Both	No	No		No
Tibsovo	ivosidenib	L01XX62	Leukemia, Myeloid, Acute Cholangiocarcinoma	2023-05-04	2023	4.5: Ivosidenib inhibits OAT3, organic anion-transporting polypeptide 1B1 (OATP1B1) and organic anion-transporting polypeptide 1B3 (OATP1B3). Therefore, it may increase systemic exposure to OAT3 or OATP1B1/1B3 substrates. Concomitant administration of OAT3 substrates (e.g. benzylpenicillin, furosemide) or sensitive OATP1B1/1B3 substrates (e.g. atorvastatin, pravastatin, rosuvastatin) should be av…	4.5	Yes		No	5.2	Yes	No							D							https://www.ema.europa.eu/en/documents/product-information/tibsovo-epar-product-information_en.pdf	Yes	No	Yes	No		Yes	N/A
Camzyos	mavacamten	C01EB	Cardiomyopathy, Hypertrophic	2023-06-26	2023	In vitro data indicate that mavacamten is not an inhibitor of major efflux transporters (P-gp, BCRP, BSEP, MATE1, or MATE2-K) or major uptake transporters (organic anion transporting polypeptides [OATPs], organic cation transporters [OCTs], or organic anion transporters [OATs]) at therapeutic concentrations for a dose up to 5 mg in CYP2C19 poor metabolisers and for a dose up to 15 mg in CYP2C19 i…	5.2	No																			https://www.ema.europa.eu/en/documents/product-information/camzyos-epar-product-information_en.pdf	Yes	No	Yes	No		No	N/A
Lytgobi	futibatinib	L01XE51	Cholangiocarcinoma	2023-07-04	2023	In vitro studies indicated that futibatinib inhibited P-gp and BCRP, but didn’t inhibit OAT1, OAT3, OCT2, OATP1B1, OATP1B3, MATE1 or MATE2K at clinically relevant concentrations.	5.2	No																			https://www.ema.europa.eu/en/documents/product-information/lytgobi-epar-product-information_en.pdf	Yes	No	Yes	No		No	N/A
Ztalmy	ganaxolone	N03AX	Epileptic Syndromes Spasms, Infantile	2023-07-26	2023	In vitro studies with ganaxolone demonstrated that no other pharmacokinetic interactions are expected. Ganaxolone does not inhibit BCRP, P-gp, MATE1, MATE2-K, OAT1, OAT3, OCT1, OCT2, OATP1B1, OATP1B3 or BSEP. Ganaxolone is not a substrate for BCRP, P-gp, OCT1, OCT2, OATP1B1 or OATP1B3.	5.2	No																			https://www.ema.europa.eu/en/documents/product-information/ztalmy-epar-product-information_en.pdf	Yes	Yes	Yes	No		No	No
Aquipta	atogepant	N02CD07	Migraine Disorders	2023-08-11	2023	4.2: Dosing modifications for concomitant use of specific medicinal products are provided in Table 1. Strong OATP inhibitors: 10 mg. 4.5: Organic anion transporting polypeptide (OATP) inhibitors (e.g., rifampicin, ciclosporin, ritonavir) can significantly increase systemic exposure to atogepant. Co-administration of atogepant with single dose rifampicin resulted in increased exposure (Cmax by 2.2…	4.2	Yes		No	4.5	Yes	No	5.2	Yes	Yes									C		https://www.ema.europa.eu/en/documents/product-information/aquipta-epar-product-information_en.pdf	Yes	Yes	-	-	Both	Yes	Yes		Yes

## Sheet: 3. OATP1B1 plots
	All	Clinical relevance yes	Clinical relevance unknown	Clinical relevance no	control sum			Year of approval					Consequence of signal? (Perpetrator)			Consequence of signal? (Victim)				Pooling type of warning				Is it possible to identify unnecessary warnings of lower clinical relevance?			Type of DDI described	Perpetrator	Victim	Sum
In vitro data	120	10	14	96	120			2012	6		A	Contraindication	3		Contraindication	3				Perpetrator/ victim		%		(+) Perpetrator (+) Vicitim	5		Positive signal	45	15	60
In vivo data	12	6	1	5	12			2013	11		B	Monitoring	12		Monitoring	0				-/- -/NA and NA/-	97	61.0063		(+) Perpetrator (-) Victim	16		Negative signal	95	74	169
Both	27	10	1	16	27			2014	12		C	Posology adjustment (dose or timing)	7		Posology adjustment (dose or timing)	2				+/+	5	3.14465		(-) Perpetrator (+) Vicitim	6		N/A	12	63	75
Sum	159	26	16	117				2015	18		D	Not recommended	5		Not recommended	2				+/-	16	10.0629		(-) Perpetrator (-) Vicitim	50		Other	7	7
								2016	12		E	Caution	13		Caution	4				+/NA	24	15.0943		(-) Perpetrator (N/A) Victim	39		Sum	159	159
Same analysis as above for perpetrator text (independant of outcome) only								2017	15		G	No clear consequence outlined	12		No clear consequence outlined	3				-/+	6	3.77358		(+) Perpetrator (N/A) Victim	24
In vitro data	109	10	13	86	109			2018	7											NA/+	4	2.51572		(N/A) Perpetrator (+) Victim	4
In vivo data	11	6	1	4	11			2019	13											Other	7	4.40252		(N/A) Perpetrator (-) Victim	8
Both	27	10	1	16	27			2020	21											SUM	159			Other*	7
Sum	147	26	15	106				2021	19															Sum	159
								2022	19											Perp Pooled +/- and +/NA	40	25.1572		* Two ore more substances, one is perp, one is victim
Same analysis as above for victim text (independant of outcome) only								2023	6											victim Pooled -/+ and NA/+	10	6.28931
In vitro data	71	4	9	58	71			Sum	159
In vivo data	4	3	0	1	4
Both	21	10	1	10	21
Sum	96
Same analysis as above for perpetrator signal (yes) only
In vitro data	26	10	11	5	26
In vivo data	7	4	1	2	7
Both	12	6	1	5	12
Sum	45	20	13	12
Same analysis as above for victim signal (yes) only
In vitro data	6	0	3	3	6
In vivo data	2	1	0	1	2
Both	7	3	0	4	7
Sum	15	4	3	8
All analyses above only for the first warning (ie 4.2>4.3>4.4>4.5>5.2) and Clinical relevance: whenever several interactions were described in the same SmPC section, the classification reflects the highest clinical relevance (ie yes > unknown > no), with one result per product, irrespective of the type of DDI (perpetrator/victim).
Where is the text? Several per product possible
4.1	0
4.2	1
4.3	1
4.4	6
4.5	73
4.8	2
5.1	1
5.2	121
Is the signal in the SmPC section of clinical relevance?	Sum of products	159
SmPC section	Yes		Unknown		No
	n	% of products		% of products		% of products
4.2	1	0.628931	0	0	0	0
4.3	1	0.628931	0	0	0	0
4.4	6	3.77358	0	0	0	0
4.5	26	16.3522	14	8.80503	33	20.7547
4.8	1	0.628931	0	0	1	0.628931
5.1	0	0	1	0.628931	0	0
5.2	11	6.91824	7	4.40252	103	64.7799
SUM of warnings	46		22		137	205

## Sheet: 4. OATP1B1 ATC
OATP product	API	ATC		Therapeutic area (MeSH)	Approval date	Approval year
Hepcludex	bulevirtide	J05A	J	Acromegaly Pituitary ACTH Hypersecretion	2012-04-24	2012
Bylvay	odevixibat	A05AX	A	Lymphoma, Non-Hodgkin	2012-05-10	2012				OATP1B1
Rizmoic	naldemedine	A06AH05	A	Cystic Fibrosis	2012-07-23	2012		ATC code first letter	Therapeutic area	Number of products	%
Constella	linaclotide	A06AX04	A	Epilepsies, Partial	2012-07-23	2012		A	Alimentary tract and metabolisma	11	6.91824
Imcivree	setmelanotide	A08AA	A	Carcinoma, Non-Small-Cell Lung	2012-10-23	2012		B	Blood and blood forming organs	7	4.40252
Glyxambi	empagliflozin, linagliptin	A10BD19	A	Irritable Bowel Syndrome	2012-11-26	2012		C	Cardiovascular system	8	5.03145
Jardiance	empagliflozin	A10BK03	A	Leukemia, Myeloid	2013-03-27	2013		D		0	0
Steglatro	ertugliflozin	A10BK04	A	Erectile Dysfunction	2013-06-21	2013		G	Genitourinary system and reproductive hormones	2	1.25786
Procysbi	mercaptamine	A16AA04	A	Prostatic Neoplasms	2013-06-21	2013		H	Systemic hormonal preparations	3	1.88679
Galafold	migalastat	A16AX	A	Leukemia, Myeloid Leukemia, Lymphoid	2013-07-01	2013		J	Antiinfectives for systemic use	31	19.4969
Nulibry	fosdenopterin	A16AX19	A	Carcinoma, Basal Cell	2013-07-12	2013		L	Antineoplastic and immunomodulating agents	69	43.3962
Zokinvy	lonafarnib	A16AX20	A	Melanoma	2013-08-26	2013		M	Musculoskeletal system	3	1.88679
Lixiana	edoxaban	B01	B	Multiple Sclerosis	2013-08-26	2013		N	Nervous system	16	10.0629
Uptravi	selexipag	B01AC27	B	Cystinosis	2013-09-05	2013		R	Respiratory system	4	2.51572
Mulpleo (previously Lusutrombopag Shionogi)	lusutrombopag	B02BX	B	HIV Infections	2013-09-19	2013		V	Various ATC structures	5	3.14465
Doptelet	avatrombopag	B02BX	B	Carcinoma, Non-Small-Cell Lung	2013-09-25	2013		Total		159
Tavlesse	fostamatinib	B02BX	B	Hypertension, Pulmonary	2013-12-20	2013
Evrenzo	roxadustat	B03XA05	B	HIV Infections	2014-01-16	2014
Oxbryta	Voxelotor	B06AX03	B	Hepatitis C, Chronic	2014-01-16	2014
Verquvo	vericiguat	C01	C	Tuberculosis, Multidrug-Resistant	2014-03-05	2014
Camzyos	mavacamten	C01EB	C	Schizophrenia	2014-03-21	2014
Intuniv	guanfacine	C02AC02	C	Tuberculosis, Multidrug-Resistant	2014-04-27	2014
Opsumit	macitentan	C02KX04	C		2014-05-22	2014
Kerendia	finerenone	C09	C	Melanoma	2014-06-30	2014
Entresto	sacubitril, valsartan	C09DX04	C	Lymphoma, Non-Hodgkin Leukemia, Lymphocytic, Chronic, B-Cell	2014-09-18	2014
Waylivra	volanesorsen	C10AX18	C	Hepatitis C, Chronic	2014-11-17	2014
Nustendi	bempedoic acid, ezetimibe	C10B	C	Cushing Syndrome	2014-11-18	2014
Senshio	ospemifene	G03XC05	G	Carcinoma, Non-Small-Cell Lung	2014-11-21	2014
Spedra	avanafil	G04BE10	G	Ovarian Neoplasms	2014-12-16	2014
Signifor	pasireotide	H01CB05	H	Hepatitis C, Chronic	2015-01-14	2015
Isturisa	osilodrostat	H02CA02	H	Hepatitis C, Chronic	2015-01-14	2015
Eladynos	abaloparatide	H05AA04	H	Postmenopause	2015-01-14	2015
Zerbaxa	ceftolozane, tazobactam	J01	J	Arthritis, Psoriatic Psoriasis	2015-01-15	2015
Xerava	eravacycline	J01AA	J	Parkinson Disease	2015-02-23	2015
Recarbrio	imipenem, cilastatin, relebactam	J01DH56	J	Soft Tissue Infections Skin Diseases, Bacterial	2015-03-23	2015
Quinsair	levofloxacin	J01MA12	J	Cystic Fibrosis Respiratory Tract Infections	2015-03-25	2015
Quofenix	delafloxacin	J01MA23	J	Carcinoma, Non-Small-Cell Lung	2015-05-06	2015
Xenleta	lefamulin	J01XX	J	Thyroid Neoplasms	2015-05-28	2015
Sivextro	tedizolid phosphate	J01XX11	J	Stroke Venous Thromboembolism	2015-06-19	2015
Ketoconazole HRA	ketoconazole	J02AB02	J	Carcinoma, Basal Cell	2015-08-14	2015
Cresemba	isavuconazole	J02AC	J	Attention Deficit Disorder with Hyperactivity	2015-09-17	2015
Dovprela (previously Pretomanid FGK)	pretomanid	J04	J	Bacterial Infections	2015-09-18	2015
Sirturo	bedaquiline	J04AK05	J	Aspergillosis	2015-10-15	2015
Deltyba	delamanid	J04AK06	J	Multiple Myeloma	2015-11-19	2015
Prevymis	letermovir	J05	J	Cystic Fibrosis	2015-11-19	2015
Vosevi	sofosbuvir, velpatasvir, voxilaprevi	J05A	J	Heart Failure	2015-11-19	2015
Veklury	remdesivir	J05AB16	J	Melanoma	2015-11-20	2015
Paxlovid	nirmatrelvir, ritonavir	J05AE30	J	Epilepsy	2016-01-13	2016
Vemlidy	tenofovir alafenamide	J05AF13	J	Carcinoma, Non-Small-Cell Lung	2016-02-01	2016
Dectova	Zanamivir	J05AH01	J	Narcolepsy	2016-03-31	2016
Exviera	dasabuvir	J05AP09	J	Colorectal Neoplasms	2016-04-25	2016
Viekirax	ombitasvir, paritaprevir, ritonavir	J05AP53	J	Hypertension, Pulmonary	2016-05-12	2016
Zepatier	elbasvir, grazoprevir	J05AP54	J	Fabry Disease	2016-05-25	2016
Maviret	glecaprevir, pibrentasvir	J05AP57	J	Parkinson Disease	2016-06-24	2016
Vocabria	cabotegravir	J05AX	J	Hepatitis C, Chronic	2016-07-22	2016
Rukobia	fostemsavir	J05AX	J	Breast Neoplasms	2016-11-09	2016
Sunlenca	lenacapavir	J05AX	J	Diabetes Mellitus, Type 2	2016-11-11	2016
Livtencity	maribavir	J05AX10	J	Multiple Myeloma	2016-11-21	2016
Tivicay	dolutegravir	J05AX12	J	Leukemia, Lymphocytic, Chronic, B-Cell	2016-12-04	2016
Sovaldi	sofosbuvir	J05AX15	J	Hepatitis B	2017-01-09	2017
Xofluza	baloxavir marboxil	J05AX25	J	Arthritis, Rheumatoid	2017-02-13	2017
Harvoni	ledispavir, sofosbuvir	J05AX65	J	Carcinoma, Non-Small-Cell Lung	2017-02-16 01:00:00	2017
Lonsurf	trifluridine, tipiracil	L01BC	L	Arthritis, Rheumatoid	2017-03-22	2017
Onureg	azacitidine	L01BC07	L	Muscular Atrophy, Spinal	2017-05-30	2017
Pixuvri	pixantrone dimaleate	L01DB11	L	Arthritis, Rheumatoid	2017-06-23	2017
Bosulif	bosutinib	L01EA04	L	Schizophrenia	2017-07-13	2017
Iclusig	ponatinib	L01EA05	L	Hepatitis C, Chronic	2017-07-26	2017
Vizimpro	dacomitinib	L01EB07	L	Hepatitis C, Chronic	2017-07-26	2017
Tafinlar	dabrafenib	L01EC02	L	Breast Neoplasms	2017-08-22	2017
Braftovi	encorafenib	L01EC03	L	Carcinoma, Renal Cell	2017-08-24	2017
Xalkori	crizotinib	L01ED01	L	Leukemia, Myeloid, Acute Mastocytosis	2017-09-18	2017
Alecensa	alectinib	L01ED03	L	Neuroendocrine Tumors	2017-09-26	2017
Lorviqua	lorlatinib	L01ED05	L	Prostatic Neoplasms	2017-11-10	2017
Mekinist	trametinib	L01EE01	L	Fallopian Tube Neoplasms Peritoneal Neoplasms Ovarian Neoplasms	2017-11-16	2017
Koselugo	selumetinib	L01EE04	L	Cytomegalovirus Infections	2018-01-08	2018
Nerlynx	neratinib	L01EH02	L	Diabetes Mellitus, Type 2	2018-03-21	2018
Tukysa	tucatinib	L01EH03	L	Leukemia, Myeloid, Acute	2018-04-19	2018
Inrebic	fedratinib	L01EJ02	L	Ovarian Neoplasms	2018-05-23	2018
Fotivda	tivozanib hydrochloride monohydrate	L01EK03	L	Breast Neoplasms	2018-08-31	2018
Calquence	acalabrutinib	L01EL02	L	Melanoma Colorectal Neoplasms	2018-09-19	2018
Brukinsa	zanubrutinib	L01EL03	L	Infection Bacterial Infections	2018-09-20	2018
Copiktra	duvelisib	L01EM04	L	Prostatic Neoplasms	2019-01-14	2019
Rozlytrek	entrectinib	L01EX14	L	Thrombocytopenia	2019-02-18	2019
Tabrecta	capmatinib	L01EX17	L	Constipation	2019-02-18	2019
Ayvakyt	avapritinib	L01EX18	L	Carcinoma, Non-Small-Cell Lung	2019-04-02	2019
Tepmetko	tepotinib	L01EX21	L	Influenza, Human	2019-04-26	2019
Retsevmo	selpercatinib	L01EX22	L	Hyperlipoproteinemia Type I	2019-05-03	2019
Enhertu	trastuzumab deruxtecan	L01FD04	L	Carcinoma, Non-Small-Cell Lung	2019-05-06	2019
Mylotarg	gemtuzumab ozogamicin	L01FX02	L	Thrombocytopenia	2019-06-20	2019
Padcev	enfortumab vedotin	L01FX13	L	Breast Neoplasms	2019-06-20	2019
Zynlonta	loncastuximab tesirine	L01FX22	L	Lennox Gastaut Syndrome Epilepsies, Myoclonic	2019-09-19	2019
Blenrep	belantamab mafodotin	L01XC39	L	Abdominal Neoplasms	2019-09-19	2019
Tookad	padeliporfin	L01XD07	L	Community-Acquired Infections	2019-12-16	2019
Zykadia	ceritinib	L01XE	L	Depressive Disorder	2019-12-18	2019
Lenvima	lenvatinib	L01XE	L	Thrombocytopenia	2020-01-09	2020
Tagrisso	osimertinib	L01XE	L	Cushing Syndrome	2020-01-09	2020
Kisqali	ribociclib	L01XE	L	Narcolepsy Sleep Apnea, Obstructive	2020-01-16	2020
Rydapt	midostaurin	L01XE	L	Gram-Negative Bacterial Infections	2020-02-13	2020
Piqray	alpelisib	L01XE	L	Hypercholesterolemia Dyslipidemias	2020-03-27	2020
Gavreto	pralsetinib	L01XE	L	Prostatic Neoplasms, Castration-Resistant	2020-03-27	2020
Giotrif	afatinib	L01XE13	L	Leukemia, Myeloid, Acute	2020-06-26	2020
Vargatef	nintedanib	L01XE3	L	Asthma	2020-07-03	2020
Ibrance	palbociclib	L01XE33	L	COVID-19 virus infection	2020-07-03	2020
Cotellic	cobimetinib	L01XE38	L	Breast Neoplasms	2020-07-27	2020
Lytgobi	futibatinib	L01XE51	L	Pneumonia, Bacterial Community-Acquired Infections	2020-07-27	2020
Vitrakvi	larotrectinib	L01XE53	L	Hepatitis D, Chronic	2020-07-31	2020
Ninlaro	ixazomib	L01XG03	L	Cancer Carcinoma, Non-Small-Cell Lung	2020-07-31	2020
Odomzo	sonidegib	L01XJ02	L	Tuberculosis, Multidrug-Resistant	2020-07-31	2020
Lynparza	olaparib	L01XK01	L	Cystic Fibrosis	2020-08-21	2020
Zejula	niraparib	L01XK02	L	Multiple Myeloma	2020-08-25	2020
Talzenna	talazoparib	L01XK04	L	Gastrointestinal Stromal Tumors	2020-09-24	2020
Rubraca	rucaparib	L01XX	L	Arthritis, Rheumatoid	2020-09-24	2020
Erivedge	vismodegib	L01XX43	L	Leukemia, Lymphocytic, Chronic, B-Cell	2020-11-05	2020
Kyprolis	carfilzomib	L01XX45	L	HIV Infections	2020-12-17	2020
Zydelig	idelalisib	L01XX47	L	Epilepsies, Myoclonic	2020-12-18	2020
Venclyxto	venetoclax	L01XX52	L	Influenza, Human	2021-01-07	2021
Tibsovo	ivosidenib	L01XX62	L	Breast Neoplasms	2021-01-18	2021
Daurismo	glasdegib	L01XX63	L	HIV Infections	2021-02-04	2021
Lumykras	sotorasib	L01XX73	L	Myeloproliferative Disorders Primary Myelofibrosis	2021-02-08	2021
Nubeqa	darolutamide	L02BB	L	Carcinoma, Non-Small-Cell Lung Thyroid Neoplasms	2021-02-11	2021
Xtandi	enzalutamide	L02BB04	L	Breast Neoplasms Neoplasm Metastasis	2021-02-11	2021
Erleada	apalutamide	L02BB05	L	Conscious Sedation	2021-03-26	2021
Orgovyx	relugolix	L02BX	L	Muscular Atrophy, Spinal	2021-03-26	2021
Ponvory	ponesimod	L04AA	L	Leukemia, Lymphocytic, Chronic, B-Cell Lymphoma, Follicular	2021-05-19	2021
Sotyktu	deucravacitinib	L04AA	L	Multiple Sclerosis, Relapsing-Remitting	2021-05-19	2021
Xeljanz	tofacitinib	L04AA29	L	Leukemia, Myeloid, Acute	2021-06-17	2021
Aubagio	teriflunomide	L04AA31	L	Neurofibromatosis 1	2021-06-17	2021
Otezla	apremilast	L04AA32	L	Cholestasis, Intrahepatic	2021-07-16	2021
Olumiant	baricitinib	L04AA37	L	Obesity	2021-07-16	2021
Jyseleca	filgotinib	L04AA45	L	Heart Failure	2021-07-16	2021
Kevzara	sarilumab	L04AC14	L	Anemia Kidney Failure, Chronic	2021-08-18	2021
Voxzogo	vosoritide	M05BX	M	Achondroplasia	2021-08-26	2021
Spinraza	nusinersen	M09	M	Carcinoma, Non-Small-Cell Lung	2021-11-18	2021
Evrysdi	risdiplam	M09AX10	M	Waldenstrom Macroglobulinemia	2021-11-22	2021
Vydura	rimegepant	N02CD06	N	Carcinoma, Non-Small-Cell Lung	2022-01-06	2022
Aquipta	atogepant	N02CD07	N	COVID-19 virus infection	2022-01-28	2022
Fintepla	fenfluramine	N03	N	Anemia Anemia, Hemolytic Anemia, Sickle Cel	2022-02-14	2022
Epidyolex	cannabidiol	N03AX	N	Renal Insufficiency, Chronic Diabetes Mellitus, Type 2	2022-02-16	2022
Ztalmy	ganaxolone	N03AX	N	Carcinoma, Non-Small-Cell Lung	2022-02-16	2022
Fycompa	perampanel	N03AX22	N	Carcinoma, Transitional Cell Urologic Neoplasms	2022-04-13	2022
Briviact (in Italy: Nubriveo)	brivaracetam	N03AX23	N	Pruritus	2022-04-25	2022
Ongentys	opicapone	N04	N	Migraine Disorders	2022-04-25	2022
Xadago	safinamide	N04B	N	Sleep Initiation and Maintenance Disorders	2022-04-29	2022
Quviviq	daridorexant	N05	N		2022-04-29	2022
Latuda	lurasidone	N05AE05	N	Carcinoma, Non-Small-Cell Lung	2022-06-20	2022
Reagila	cariprazine	N05AX15	N	Progeria Laminopathies	2022-07-18	2022
Byfavo	remimazolam	N05CD14	N	HIV Infections	2022-08-17	2022
Spravato	esketamine	N06AX27	N	Metal Metabolism, Inborn Errors	2022-09-15	2022
Sunosi	solriamfetol	N06BA14	N	Cytomegalovirus Infections	2022-11-09	2022
Wakix	pitolisant	N07XX11	N	Radionuclide Imaging	2022-12-09	2022
Enerzair Breezhaler	indacaterol, glycopyrronium bromide, mometasone	R03AL	R	Prostatic Neoplasms, Castration-Resistant	2022-12-09	2022
Kalydeco	ivacaftor	R07AX02	R	Osteoporosis, Postmenopausal Osteoporosis	2022-12-12	2022
Orkambi	lumacaftor, ivacaftor	R07AX30	R	Lymphoma, Large B-Cell, Diffuse Lymphoma, B-Cell	2022-12-20	2022
Kaftrio	ivacaftor, tezacaftor, elexacaftor	R07AX32	R	Psoriasis	2023-03-24	2023
Kapruvia	difelikefalin	V03AX	V	Leukemia, Myeloid, Acute Cholangiocarcinoma	2023-05-04	2023
Tybost	cobicistat	V03AX03	V	Cardiomyopathy, Hypertrophic	2023-06-26	2023
Locametz	gozetotide	V09I	V	Cholangiocarcinoma	2023-07-04	2023
Pluvicto	lutetium (177Lu) vipivotide tetraxetan	V10XX	V	Epileptic Syndromes Spasms, Infantile	2023-07-26	2023
Lutathera	lutetium (177Lu) oxodotreotide	V10XX04	V	Migraine Disorders	2023-08-11	2023

## Sheet: 5. OATP1B3 Analysis
OATP product	API	ATC code	Therapeutic area (MeSH)	Approval date	Approval year	Warning text	SmPC section	Signal of clinical relevance? (Yes, no, unknown)	If unknown in 4.5, subcategory conclusion missing or unknown for real	If yes/Unknown, is there negative signal in the section as well?	SmPC section	Signal of clinical relevance? (Yes, no, unknown)	If yes/Unknown, is there negative signal in the section as well?	SmPC section	Signal of clinical relevance? (Yes, no, unknown)	If yes/Unknown, is there negative signal in the section as well?	SmPC section	Signal of clinical relevance? (Yes, no, unknown)	If yes/Unknown, is there negative signal in the section as well?	Consequence of signal? (Perpetrator) A= contraindication B= monitoring C= dose adjustment D= not recommended E= caution F= other G = unknown (if relevance also unknown)	Consequence of signal? (Perpetrator) A= contraindication B= monitoring C= dose adjustment D= not recommended E= caution F= other G = unknown (if relevance also unknown)	Consequence of signal? (Perpetrator) A= contraindication B= monitoring C= dose adjustment D= not recommended E= caution F= other G = unknown (if relevance also unknown)	Consequence of signal? (Perpetrator) A= contraindication B= monitoring C= dose adjustment D= not recommended E= caution F= other G = unknown (if relevance also unknown)	Consequence of signal? (Perpetrator) A= contraindication B= monitoring C= dose adjustment D= not recommended E= caution F= other G = unknown (if relevance also unknown)	Consequence of signal? (Victim) A= contraindication B= monitoring C= dose adjustment D= not recommended E= caution F= other G = unknown (if relevance also unknown)	Consequence of signal? (Victim)A= contraindication B= monitoring C= dose adjustment D= not recommended E= caution F= other G = unknown (if relevance also unknown)	SmPC	Text describes (presence or absence of) a perpetrator DDI	Text describes (presence or absence of) a victim DDI	in vitro data referred to in SmPC	in vivo data referred to in SmPC	Both in vivo/in vitro referred to in SmPC	signal perpetrator SmPC	signal victim SmPC	two or more substances, one is victim and one is perpetrator	Postive signal in vivo?
Signifor	pasireotide	H01CB05	Acromegaly Pituitary ACTH Hypersecretion	2012-04-24	2012	Based on in vitro data pasireotide is not a substrate of the efflux transporter BCRP (breast cancer resistance protein) nor of the influx transporters OCT1 (organic cation transporter 1), OATP (organic anion-transporting polypeptide) 1B1, 1B3 or 2B1. At therapeutic dose levels pasireotide is also not an inhibitor of UGT1A1, OATP, 1B1 or 1B3, P-gp, BCRP, MRP2 and BSEP.	5.2	No																			https://www.ema.europa.eu/en/documents/product-information/signifor-epar-product-information_en.pdf	Yes	Yes	Yes	No		No	No
Pixuvri	pixantrone dimaleate	L01DB11	Lymphoma, Non-Hodgkin	2012-05-10	2012	Pixantrone was a poor inhibitor of OATP1B1 and OATP1B3 uptake transporters in vitro.	5.2	No																			https://www.ema.europa.eu/en/documents/product-information/pixuvri-epar-product-information_en.pdf	Yes	No	Yes	No		Yes	N/A
Kalydeco	ivacaftor	R07AX02	Cystic Fibrosis	2012-07-23	2012	In vitro studies showed that ivacaftor is not a substrate for OATP1B1 or OATP1B3.	4.5	No																			https://www.ema.europa.eu/en/documents/product-information/kalydeco-epar-product-information_en.pdf	No	Yes	Yes	No		N/A	No
Fycompa	perampanel	N03AX22	Epilepsies, Partial	2012-07-23	2012	In vitro studies show that perampanel is not a substrate or significant inhibitor of organic anion transporting polypeptides (OATP) 1B1 and 1B3, organic anion transporters (OAT) 1, 2, 3, and 4, organic cation transporters (OCT) 1, 2, and 3, and the efflux transporters P-glycoprotein and Breast Cancer Resistance Protein (BCRP).	5.2	No																			https://www.ema.europa.eu/en/documents/product-information/fycompa-epar-product-information_en.pdf	Yes	Yes	Yes	No		No	No
Xalkori	crizotinib	L01ED01	Carcinoma, Non-Small-Cell Lung	2012-10-23	2012	In vitro, crizotinib did not inhibit the human hepatic uptake transport proteins organic anion transporting polypeptide (OATP)1B1 or OATP1B3 or the renal uptake transport proteins organic anion transporter (OAT)1 or OAT3 at clinically relevant concentrations.	5.2	No																			https://www.ema.europa.eu/en/documents/product-information/xalkori-epar-product-information_en.pdf	Yes	No	Yes	No		No	N/A
Constella	linaclotide	A06AX04	Irritable Bowel Syndrome	2012-11-26	2012	The potential inhibitory activity of linaclotide and its active primary metabolite MM-419447 on the human efflux transporters BCRP, MRP2, MRP3, and MRP4 and the human uptake transporters OATP1B1, OATP1B3, OATP2B1, PEPT1 and OCTN1 was investigated in vitro. Results of this study showed that neither peptide is an inhibitor of the common efflux and uptake transporters studied at clinically relevant …	5.2	No																			https://www.ema.europa.eu/en/documents/product-information/constella-epar-product-information_en.pdf	Yes	No	Yes	No		No	N/A
Bosulif	bosutinib	L01EA04	Leukemia, Myeloid	2013-03-27	2013	In vitro studies indicate that bosutinib has a low potential to inhibit breast cancer resistance protein (BCRP, systemically), organic anion transporting polypeptide (OATP)1B1, OATP1B3, organic anion transporter (OAT)1, OAT3, organic cation transporter (OCT)2 at clinically relevant concentrations.	4.5	No																			https://www.ema.europa.eu/en/documents/product-information/bosulif-epar-product-information_en.pdf	Yes	No	Yes	No		No	N/A
Spedra	avanafil	G04BE10	Erectile Dysfunction	2013-06-21	2013	At clinically relevant concentrations avanafil is not an inhibitor of OATP1B1, OATP1B3, OCT1,.	4.5	No																			https://www.ema.europa.eu/en/documents/product-information/spedra-epar-product-information_en.pdf	Yes	No	Yes	No		No	No
Xtandi	enzalutamide	L02BB04	Prostatic Neoplasms	2013-06-21	2013	In vitro data indicate that enzalutamide is not a substrate for OATP1B1, OATP1B3, or OCT1; and N-desmethyl enzalutamide is not a substrate for P-gp or BCRP. In vitro data indicate that enzalutamide and its major metabolites do not inhibit the following transporters at clinically relevant concentrations: OATP1B1, OATP1B3, OCT2, or OAT1.	5.2	No																			https://www.ema.europa.eu/en/documents/product-information/xtandi-epar-product-information_en.pdf	Yes	Yes	Yes	No		No	No
Iclusig	ponatinib	L01EA05	Leukemia, Myeloid Leukemia, Lymphoid	2013-07-01	2013	Ponatinib is not a substrate for the human organic anion transporting polypeptides OATP1B1, OATP1B3 and the organic cation transporter OCT-1. At therapeutic serum concentrations, ponatinib did not inhibit OATP1B1 or OATP1B3.	5.2	No																				Yes	Yes	Yes	No		No	No
Tafinlar	dabrafenib	L01EC02	Melanoma	2013-08-26	2013	Induction of OATP1B1/1B3 and BCRP is not likely based on the observations from a clinical study with rosuvastatin.Dabrafenib is an in vitro inhibitor of human organic anion transporting polypeptide (OATP) 1B1 (OATP1B1), OATP1B3 and BCRP. Following co-administration of a single dose of rosuvastatin (OATP1B1, OATP1B3 and BCRP substrate) with repeat-dose dabrafenib 150 mg twice daily in 16 patients,…	4.5	No																			https://www.ema.europa.eu/en/documents/product-information/tafinlar-epar-product-information_en.pdf	Yes	No	-	-	Both	Yes	N/A		Yes
Aubagio	teriflunomide	L04AA31	Multiple Sclerosis	2013-08-26	2013	There was an increase in mean rosuvastatin Cmax and AUC (2.65- and 2.51-fold, respectively), following repeated doses of teriflunomide. However, there was no apparent impact of this increase in plasma rosuvastatin exposure on the HMG-CoA reductase activity. For rosuvastatin, a dose reduction by 50% is recommended for coadministration with teriflunomide. For other substrates of BCRP (e.g., methotr…	4.5	Yes												B	C				E		https://www.ema.europa.eu/en/documents/product-information/aubagio-epar-product-information_en.pdf	Yes	No	No	Yes		Yes	N/A		Yes
Procysbi	mercaptamine	A16AA04	Cystinosis	2013-09-05	2013	4.5: It cannot be excluded that cysteamine is a clinically relevant inducer of CYP enzymes, inhibitor of P-gp and BCRP at the intestinal level and inhibitor of liver uptake transporters (OATP1B1, OATP1B3 and OCT1). 5.2: In vitro: Cysteamine bitartrate is a substrate of P-gp and OCT2, but not a substrate of BCRP, OATP1B1, OATP1B3, OAT1, OAT3 and OCT1.	4.5	Unknown	unknown	No	5.2	No								G							https://www.ema.europa.eu/en/documents/product-information/procysbi-epar-product-information_en.pdf	Yes	Yes	Yes	No		N/A	No
Tybost	cobicistat	V03AX03	HIV Infections	2013-09-19	2013	4.4 & 4.5: Cobicistat inhibits the transporters P-gp, BCRP, MATE1, OATP1B1 and OATP1B3. Co-administration of cobicistat in patients receiving medicinal products that are substrates of these transporters may result in increased plasma concentrations of the co-administered medicinal products	4.4	Yes		No	4.5	Yes	No							G							https://www.ema.europa.eu/en/documents/product-information/tybost-epar-product-information_en.pdf	Yes	No	No	Yes		Yes	N/A		Yes
Giotrif	afatinib	L01XE13	Carcinoma, Non-Small-Cell Lung	2013-09-25	2013	In vitro data indicated that drug-drug interactions with afatinib due to inhibition of OATB1B1, OATP1B3, OATP2B1, OAT1, OAT3, OCT1, OCT2, and OCT3 transporters are considered unlikely.	5.2	No																			https://www.ema.europa.eu/en/documents/product-information/giotrif-epar-product-information_en.pdf	Yes	Yes	Yes	No	-	No	No
Opsumit	macitentan	C02KX04	Hypertension, Pulmonary	2013-12-20	2013	Macitentan and its active metabolite are not inhibitors of hepatic or renal uptake transporters at clinically relevant concentrations, including the organic anion transporting polypeptides (OATP1B1 and OATP1B3). Macitentan and its active metabolite are not relevant substrates of OATP1B1 and OATP1B3 but enter the liver by passive diffusion. Concomitant treatment with cyclosporine A 100 mg twice da…	4.5	No																			https://www.ema.europa.eu/en/documents/product-information/opsumit-epar-product-information_en.pdf	Yes	Yes			Both	No	No
Tivicay	dolutegravir	J05AX12	HIV Infections	2014-01-16	2014	In vitro, dolutegravir demonstrated no direct, or weak inhibition (IC50>50 μM) of the enzymes cytochrome P450 (CYP)1A2, CYP2A6, CYP2B6, CYP2C8, CYP2C9, CYP2C19, CYP2D6 CYP3A, uridine diphosphate glucuronosyl transferase (UGT)1A1 or UGT2B7, or the transporters Pgp, BCRP, BSEP, OATP1B1, OATP1B3, OCT1, MATE2-K, MRP2 or MRP4. In vitro, dolutegravir did not induce CYP1A2, CYP2B6 or CYP3A4. Based on th…	5.2	No																			https://www.ema.europa.eu/en/documents/product-information/tivicay-epar-product-information_en.pdf	Yes	Yes	Yes	No		No	No
Sovaldi	sofosbuvir	J05AX15	Hepatitis C, Chronic	2014-01-16	2014	Sofosbuvir is not a substrate for hepatic uptake transporters, organic anion-transporting polypeptide (OATP) 1B1 or 1B3. Sofosbuvir and GS-331007 are not inhibitors of drug transporters P-gp, BCRP, MRP2, BSEP, OATP1B1, OATP1B3 and OCT1. GS-331007 is not an inhibitor of OAT1, OCT2, and MATE1.	5.2	No																			https://www.ema.europa.eu/en/documents/product-information/sovaldi-epar-product-information_en.pdf	Yes	Yes	Yes	No		No	No
Sirturo	bedaquiline	J04AK05	Tuberculosis, Multidrug-Resistant	2014-03-05	2014	Bedaquiline was a weak OCT1, OATP1B1 and OATP1B3 substrate in vitro, while M2 was not. Bedaquiline was not a substrate of MRP2 and BCRP in vitro. Bedaquiline and M2 did not inhibit the transporters P-gp, OATP1B1, OATP1B3, BCRP, OAT1, OAT3, OCT1, OCT2, MATE1 and MATE2 at clinically relevant concentrations in vitro.	5.2	No																			https://www.ema.europa.eu/en/documents/product-information/sirturo-epar-product-information_en.pdf	Yes	Yes	Yes	No		No	Yes
Latuda	lurasidone	N05AE05	Schizophrenia	2014-03-21	2014	Lurasidone is an in vitro substrate of the efflux transporters P-gp and BCRP. Lurasidone is not subject to active uptake transport by OATP1B1 or OATP1B3. Lurasidone is not expected to have a clinically relevant inhibitory potential on transporters OATP1B1, OATP1B3, OCT2, OAT1, OAT3, MATE1, MATE2K or BSEP based on in vitro data.	5.2	No																			https://www.ema.europa.eu/en/documents/product-information/latuda-epar-product-information_en.pdf	Yes	Yes	Yes	No		No	No
Deltyba	delamanid	J04AK06	Tuberculosis, Multidrug-Resistant	2014-04-27	2014	In-vitro studies showed that delamanid and metabolites did not have any effect on the transporters MDR1(p-gp), BCRP, OATP1, OATP3, OCT1, OCT2, OATP1B1, OATP1B3 and BSEP, at concentrations of approximately 5 to 20-fold greater than the Cmax at steady state. However, since the concentrations in the gut can potentially be much greater than these multiples of the Cmax, there is a potential for delama…	4.5	Unknown	unknown	Yes										G							https://www.ema.europa.eu/en/documents/product-information/deltyba-epar-product-information_en.pdf	Yes	No	Yes	No		No	N/A
Jardiance	empagliflozin	A10BK03		2014-05-22	2014	Empagliflozin is a substrate of the human uptake transporters OAT3, OATP1B1, and OATP1B3, but not OAT1 and OCT2. Empagliflozin is a substrate of P-glycoprotein (P-gp) and breast cancer resistance protein (BCRP). An interaction study with gemfibrozil, an in vitro inhibitor of OAT3 and OATP1B1/1B3 transporters, showed that empagliflozin Cmax increased by 15% and AUC increased by 59% following co_x0…	4.5	No																			https://www.ema.europa.eu/en/documents/product-information/jardiance-epar-product-information_en.pdf	Yes	Yes	-	-	Both	No	Yes		Yes
Mekinist	trametinib	L01EE01	Melanoma	2014-06-30	2014	Trametinib was found to be an in vitro inhibitor of CYP2C8, CYP2C9 and CYP2C19, an inducer of CYP3A4 and an inhibitor of the transporters OAT1, OAT3, OCT2, MATE1, OATP1B1, OATP1B3, P-gp and BCRP. However, based on the low dose and low clinical systemic exposure relative to the in vitro potency of inhibition or induction values, trametinib is not considered to be an in vivo inhibitor or inducer of…	5.2	No																			https://www.ema.europa.eu/en/documents/product-information/mekinist-epar-product-information_en.pdf	Yes	Yes	-	-	Both	Yes	No
Translarna	ataluren	M09AX03	Muscular Dystrophy, Duchenne	2014-07-31	2014	Based on in vitro studies, ataluren has the potential to inhibit UGT1A9, organic anion transporter 1 (OAT1), organic anion transporter 3 (OAT3) and organic anion transporting polypeptide 1B3 (OATP1B3). In a clinical study to evaluate the potential for ataluren to inhibit the OATP1B3 transport system using a single-dose of 80 mg telmisartan, an in-vitro selective OATP1B3 substrate, ataluren increa…	4.5	Yes		No										E							https://www.ema.europa.eu/en/documents/product-information/translarna-epar-product-information_en.pdf	Yes	No			Both	Yes	N/A		Yes
Zydelig	idelalisib	L01XX47	Lymphoma, Non-Hodgkin Leukemia, Lymphocytic, Chronic, B-Cell	2014-09-18	2014	4.5: Co-administration of multiple doses of idelalisib 150 mg twice daily to healthy subjects resulted in comparable exposures for rosuvastatin (AUC 90% CI: 87, 121) and digoxin (AUC 90% CI: 98, 111), suggesting no clinically relevant inhibition of BCRP, OATP1B1/1B3 or systemic P-gp by idelalisib. 5.2: GS-563117 is not an inhibitor of the metabolising enzymes CYP1A2, CYP2B6, CYP2C8, CYP2C9, CYP2C…	4.5	No			5.2	No															https://www.ema.europa.eu/en/documents/product-information/zydelig-epar-product-information_en.pdf	Yes	No			Both	Yes	N/A		Yes
Harvoni	ledispavir, sofosbuvir	J05AX65	Hepatitis C, Chronic	2014-11-17	2014	4.5: Co-administration of Harvoni with rosuvastatin may significantly increase the concentration of rosuvastatin (several fold-increase in AUC) which is associated with increased risk of myopathy, including rhabdomyolysis. Co-administration of Harvoni with rosuvastatin is contraindicated. 5.2: Neither ledipasvir nor sofosbuvir are substrates for hepatic uptake transporters, organic cation transpo…	4.5	Yes		No	5.2	No								A							https://www.ema.europa.eu/en/documents/product-information/harvoni-epar-product-information_en.pdf	Yes	Yes	-	-	Both	Yes	No
Ketoconazole HRA	ketoconazole	J02AB02	Cushing Syndrome	2014-11-18	2014	In vitro data indicate that ketoconazole is a potent inhibitor of OATP1B1, OATP1B3, OAT3, OCT1 and OCT2 and to a lesser extent of OAT1 and BSEP. Inhibition of these different transporters at clinically relevant concentrations of ketoconazole cannot be excluded	5.2	Unknown		No										G							https://www.ema.europa.eu/en/documents/product-information/ketoconazole-hra-epar-product-information_en.pdf	Yes	No	Yes	No		Yes	N/A
Vargatef	nintedanib	L01XE3	Carcinoma, Non-Small-Cell Lung	2014-11-21	2014	Nintedanib was shown to be not a substrate or inhibitor of OATP-1B1, OATP-1B3, OATP-2B1, OCT-2, or MRP-2 in vitro.	5.2	No																			https://www.ema.europa.eu/en/documents/product-information/vargatef-epar-product-information_en.pdf	Yes	Yes	Yes	No		No	No
Lynparza	olaparib	L01XK01	Ovarian Neoplasms	2014-12-16	2014	In vitro, data also show that olaparib is not a substrate for OATP1B1, OATP1B3, OCT1, BCRP or MRP2 and is not an inhibitor of OATP1B3, OAT1 or MRP2	5.2	No																			https://www.ema.europa.eu/en/documents/product-information/lynparza-epar-product-information_en.pdf	Yes	Yes	Yes	No		No	No
Exviera	dasabuvir	J05AP09	Hepatitis C, Chronic	2015-01-14	2015	See SmPC for full text. 5.2: In addition, M1 is a substrate of the hepatic uptake transporters OATP family and OCT1 and thus, the hepatocyte concentration and thereby contribution to efficacy, may be larger than dasabuvir.	4.5	No			4.8	No		5.2	No												https://www.ema.europa.eu/en/documents/product-information/exviera-epar-product-information_en.pdf	Yes	Yes			Both	No	No
Viekirax	ombitasvir, paritaprevir, ritonavir	J05AP53	Hepatitis C, Chronic	2015-01-14	2015	4.5 Paritaprevir is an inhibitor of the hepatic uptake transporters OATP1B1 and OATP1B3. Co-administration of Viekirax with or without dasabuvir with medicinal products that are substrates of OATP1B1, OATP1B3, OATP2B1 or OCT1 may increase plasma concentrations of these transporter substrates, potentially requiring dose adjustment/clinical monitoring. OATP1B1/3 substrates evaluated in drug interac…	4.5	Yes			5.2	No								B	C	E			D	E	https://www.ema.europa.eu/en/documents/product-information/viekirax-epar-product-information_en.pdf	Yes	Yes	-	-	Both	-	-	Yes
Senshio	ospemifene	G03XC05	Postmenopause	2015-01-14	2015	In in vitro studies, ospemifene and 4-hydroxyospemifene did not inhibit P-glycoprotein (P-gp), breast cancer resistance protein (BCRP), organic anion transporter polypeptide (OATP)1B1, OATP1B3, OCT2, organic anion transporter (OAT)1, OAT3, or bile salt export pump (BSEP) transporters at clinically relevant concentrations.	5.2	No																			https://www.ema.europa.eu/en/documents/product-information/senshio-epar-product-information_en.pdf	Yes	No	Yes	No		No	N/A
Otezla	apremilast	L04AA32	Arthritis, Psoriatic Psoriasis	2015-01-15	2015	In vitro, apremilast has little to no inhibitory effect (IC50 > 10 µM) on Organic Anion Transporter (OAT)1 and OAT3, Organic Cation Transporter (OCT)2, Organic Anion Transporting Polypeptide (OATP)1B1 and OATP1B3, or breast cancer resistance protein (BCRP) and is not a substrate for these transporters. Hence, clinically relevant drug-drug interactions are unlikely when apremilast is co administer…	5.2	No																			https://www.ema.europa.eu/en/documents/product-information/otezla-epar-product-information_en.pdf	Yes	Yes	Yes	No		No	No
Xadago	safinamide	N04B	Parkinson Disease	2015-02-23	2015	Preliminary in vitro studies have shown that safinamide is not a substrate for the transporters P-gp, BCRP, OAT1B1, OAT1B3	5.2	No																			https://www.ema.europa.eu/en/documents/product-information/xadago-epar-product-information_en.pdf	No	Yes	Yes	No		N/A	No
Sivextro	tedizolid phosphate	J01XX11	Soft Tissue Infections Skin Diseases, Bacterial	2015-03-23	2015	The potential for tedizolid or tedizolid phosphate to inhibit transport of probe substrates of important drug uptake (OAT1, OAT3, OATP1B1, OATP1B3, OCT1, and OCT2) and efflux transporters (P-gp and BCRP) was tested in vitro. No clinically relevant interactions are expected to occur with these transporters, with the exception of BCRP.	5.2	No																			https://www.ema.europa.eu/en/documents/product-information/sivextro-epar-product-information_en.pdf	Yes	No	Yes	No		No	N/A
Quinsair	levofloxacin	J01MA12	Cystic Fibrosis Respiratory Tract Infections	2015-03-25	2015	In vitro studies demonstrated that inhibition of the key transporters associated with drug disposition in the kidney (organic anion-transporting polypeptide-1B1 (OATP1B1), OATP1B3, organic anion transporter-1 (OAT1), OAT3 and organic cationic transporter-2 (OCT2)) at exposures following inhalation of 240 mg levofloxacin twice daily is low	4.5	No																			https://www.ema.europa.eu/en/documents/product-information/quinsair-epar-product-information_en.pdf	Yes	No	Yes	No		No	N/A
Zykadia	ceritinib	L01XE	Carcinoma, Non-Small-Cell Lung	2015-05-06	2015	Based on in vitro data, ceritinib does not inhibit apical efflux transporter MRP2, hepatic uptake transporters OATP1B1 or OATP1B3, renal organic anion uptake transporters OAT1 and OAT3, or the organic cation uptake transporters OCT1 or OCT2 at clinically relevant concentrations.	4.5	No																			https://www.ema.europa.eu/en/documents/product-information/zykadia-epar-product-information_en.pdf	Yes	No	Yes	No		No	No
Lenvima	lenvatinib	L01XE	Thyroid Neoplasms	2015-05-28	2015	Lenvatinib is not a substrate for OAT1, OAT3, OATP1B1, OATP1B3, OCT1, OCT2, MATE1, MATE2-K or the bile salt export pump BSEP. For the following transporters, OAT1, OAT3, OATP1B1, OCT1, OCT2, and BSEP, clinically relevant inhibition was excluded based on a cutoff of IC50> 50 × Cmax,unbound. Lenvatinib showed minimal or no inhibitory effect on OATP1B3 and MATE2-K.	5.2	No																			https://www.ema.europa.eu/en/documents/product-information/lenvima-epar-product-information_en.pdf	Yes	Yes	Yes	No		No	No
Odomzo	sonidegib	L01XJ02	Carcinoma, Basal Cell	2015-08-14	2015	Sonidegib did not inhibit apical efflux transporters, P-gp or MRP2, hepatic uptake transporters OATP1B1 or OATP1B3, renal organic anion uptake transporters OAT1 and OAT3, or the organic cation uptake transporters OCT1 or OCT2 at clinically relevant concentrations	5.2	No																			https://www.ema.europa.eu/en/documents/product-information/odomzo-epar-product-information_en.pdf	Yes	No	Yes	No		No	N/A
Intuniv	guanfacine	C02AC02	Attention Deficit Disorder with Hyperactivity	2015-09-17	2015	Based on in vitro studies, guanfacine is a substrate of OCT1 and OCT2, but not BCRP, OATP1B1, OATP1B3, OAT1, OAT3, MATE1 or MATE2. Guanfacine is not an inhibitor of BSEP, MRP2, OATP1B1, OATP1B3.	5.2	No																			https://www.ema.europa.eu/en/documents/product-information/intuniv-epar-product-information_en.pdf	Yes	Yes	Yes	No		No	No
Zerbaxa	ceftolozane, tazobactam	J01	Bacterial Infections	2015-09-18	2015	In vitro data indicate that ceftolozane did not inhibit P-gp, BCRP, OATP1B1, OATP1B3, OCT1, OCT2, MRP, BSEP, OAT1, OAT3, MATE1, or MATE2-K in vitro at therapeutic plasma concentrations. In vitro data indicate that neither tazobactam nor the tazobactam metabolite M1 inhibit P-gp, BCRP, OATP1B1, OATP1B3, OCT1, OCT2, or BSEP transporters at therapeutic plasma concentrations	4.5	No																			https://www.ema.europa.eu/en/documents/product-information/zerbaxa-epar-product-information_en.pdf	Yes	No	Yes	No		No	N/A
Kyprolis	carfilzomib	L01XX45	Multiple Myeloma	2015-11-19	2015	In vitro, carfilzomib inhibits OATP1B1 with an IC50 = 2.01 µM whereas it is unknown whether carfilzomib may or not inhibit other transporters OATP1B3, OAT1, OAT3, OCT2 and BSEP, at the systemic level. Carfilzomib does not inhibit human UGT2B7 but inhibits human UGT1A1 with an IC50 of 5.5 µM. Nonetheless, considering the fast elimination of carfilzomib, notably a rapid decline in systemic concentr…	4.5	No																			https://www.ema.europa.eu/en/documents/product-information/kyprolis-epar-product-information_en.pdf	Yes	No	Yes	No		No	N/A
Orkambi	lumacaftor, ivacaftor	R07AX30	Cystic Fibrosis	2015-11-19	2015	Lumacaftor and ivacaftor are not inhibitors of OATP1B1, OATP1B3, and organic cation transporter (OCT) 1 and 2. Ivacaftor is not an inhibitor of OAT1 and OAT3.	4.5	No																			https://www.ema.europa.eu/en/documents/product-information/orkambi-epar-product-information_en.pdf	Yes	No	Yes	No		No	N/A
Entresto	sacubitril, valsartan	C09DX04	Heart Failure	2015-11-19	2015	In vitro data indicate that sacubitril inhibits OATP1B1 and OATP1B3 transporters. Entresto may therefore increase the systemic exposure of OATP1B1 and OATP1B3 substrates such as statins. Co-administration of sacubitril/valsartan increased the Cmax of atorvastatin and its metabolites by up to 2-fold and AUC by up to 1.3-fold. Caution should be exercised when co-administering sacubitril/valsartan w…	4.5	Yes		No										E					E		https://www.ema.europa.eu/en/documents/product-information/entresto-epar-product-information_en.pdf	Yes	Yes	-	-	Both	Yes	Yes		Yes
Cotellic	cobimetinib	L01XE38	Melanoma	2015-11-20	2015	In vitro studies show that cobimetinib is not a substrate of the liver uptake transporters OATP1B1, OATP1B3 and OCT1, however, it weakly inhibits these transporters. The clinical relevance of these findings has not been investigated.	4.5	Unknown	unknown	Yes										G							https://www.ema.europa.eu/en/documents/product-information/cotellic-epar-product-information_en.pdf	Yes	Yes	Yes	No		Yes	No
Briviact (in Italy: Nubriveo)	brivaracetam	N03AX23	Epilepsy	2016-01-13	2016	In vitro, brivaracetam is not a substrate of human P_x0002_glycoprotein (P-gp), multidrug resistance proteins (MRP) 1 and 2, and likely not organic anion transporter polypeptide 1B1 (OATP1B1) and OATP1B3. In vitro, brivaracetam was not an inhibitor of the CYP1A2, CYP2A6, CYP2B6, CYP2C8, CYP2C9, CYP2D6, CYP3A4, or the transporters P-gp, BCRP, BSEP MRP2, MATE-K, MATE-1, OATP1B1, OATP1B3, OAT1 and O…	5.2	No																			https://www.ema.europa.eu/en/documents/product-information/briviact-epar-product-information_en.pdf	Yes	Yes	Yes	No		No	No
Tagrisso	osimertinib	L01XE	Carcinoma, Non-Small-Cell Lung	2016-02-01	2016	In vitro studies have shown that osimertinib is not a substrate of OATP1B1 and OATP1B3. In vitro, osimertinib does not inhibit OAT1, OAT3, OATP1B1, OATP1B3, MATE1, OCT2 and MATE2K at clinically relevant concentrations.	5.2	No																			https://www.ema.europa.eu/en/documents/product-information/tagrisso-epar-product-information_en.pdf	Yes	Yes	Yes	No		No	No
Wakix	pitolisant	N07XX11	Narcolepsy	2016-03-31	2016	In vitro studies indicate that pitolisant is neither a substrate nor an inhibitor of human P-glycoprotein and breast cancer resistance protein (BCRP). Pitolisant is not a substrate of OATP1B1, OATP1B3. Pitolisant is not a significant inhibitor of OAT1, OAT3, OCT2, OATP1B1, OATP1B3, MATE1, or MATE2K at the tested concentration.	5.2	No																			https://www.ema.europa.eu/en/documents/product-information/wakix-epar-product-information_en.pdf	Yes	Yes	Yes	No		No	No
Lonsurf	trifluridine, tipiracil	L01BC	Colorectal Neoplasms	2016-04-25	2016	In vitro evaluation of trifluridine and tipiracil hydrochloride was conducted using human uptake and efflux transporters (trifluridine with MDR1, OATP1B1, OATP1B3 and BCRP; tipiracil hydrochloride with OAT1, OAT3, OCT2, MATE1, MDR1 and BCRP). Neither trifluridine nor tipiracil hydrochloride was an inhibitor of or substrate for human uptake and efflux transporters based on in vitro studies.	5.2	No																			https://www.ema.europa.eu/en/documents/product-information/lonsurf-epar-product-information_en.pdf	Yes	Yes	Yes	No		No	No
Uptravi	selexipag	B01AC27	Hypertension, Pulmonary	2016-05-12	2016	Selexipag and its active metabolite are substrates of OATP1B1 and OATP1B3.In the presence of 400 mg/100 mg lopinavir/ritonavir twice daily, a strong OATP (OATP1B1 and OATP1B3) and P-gp inhibitor, exposure to selexipag increased approximately 2-fold, whereas the exposure to the active metabolite of selexipag did not change. Given that the majority of the pharmacological effect is driven by the act…	4.5	No																			https://www.ema.europa.eu/en/documents/product-information/uptravi-epar-product-information_en.pdf	No	Yes	No	Yes		N/A	Yes		Yes
Galafold	migalastat	A16AX	Fabry Disease	2016-05-25	2016	In addition, migalastat is not a substrate for MATE1, MATE2-K, OAT1, OAT3, or OCT2, nor is it an inhibitor of OATP1B1, OATP1B3, OAT1, OAT3, OCT1, OCT2, MATE1, or MATE2-K human uptake transporters.	4.5	No																			https://www.ema.europa.eu/en/documents/product-information/galafold-epar-product-information_en.pdf	Yes	No	Yes	No		No	N/A
Ongentys	opicapone	N04	Parkinson Disease	2016-06-24	2016	In vitro studies have shown that opicapone is not transported by OATP1B1, but is transported by OATP1B3, and efflux transported by P-gp and BCRP. BIA 9-1103, its major metabolite, was transported by OATP1B1 and OATP1B3. At clinically relevant concentrations, opicapone is not expected to inhibit OAT1, OAT3, OATP1B1, OATP1B3.	5.2	No																			https://www.ema.europa.eu/en/documents/product-information/ongentys-epar-product-information_en.pdf	Yes	Yes	Yes	No		No	Yes
Zepatier	elbasvir, grazoprevir	J05AP54	Hepatitis C, Chronic	2016-07-22	2016	4.3: Co-administration with inhibitors of organic anion transporting polypeptide 1B (OATP1B), such as rifampicin, atazanavir, darunavir, lopinavir, saquinavir, tipranavir, cobicistat or ciclosporin. 4.4: Co-administration of ZEPATIER and OATP1B inhibitors is contraindicated because it may significantly increase grazoprevir plasma concentrations. 4.5: Grazoprevir is a substrate of OATP1B drug tran…	4.3	Yes			4.4	Yes		4.5	Yes										A		https://www.ema.europa.eu/en/documents/product-information/zepatier-epar-product-information_en.pdf	Yes	Yes	No	Yes		-	-	Yes	Yes
Ibrance	palbociclib	L01XE33	Breast Neoplasms	2016-11-09	2016	In vitro, the uptake of palbociclib into human hepatocytes occurred mainly via passive diffusion. Palbociclib is not a substrate of OATP1B1 or OATP1B3. In vitro evaluations indicate that palbociclib has low potential to inhibit the activities of organic anion transporter (OAT)1, OAT3, organic cation transporter (OCT)2, organic anion transporting polypeptide (OATP)1B1, OATP1B3, and bile salt expor…	5.2	No																			https://www.ema.europa.eu/en/documents/product-information/ibrance-epar-product-information_en.pdf	Yes	Yes	Yes	No		No	No
Glyxambi	empagliflozin, linagliptin	A10BD19	Diabetes Mellitus, Type 2	2016-11-11	2016	4.5: An interaction study with gemfibrozil, an in vitro inhibitor of OAT3 and OATP1B1/1B3 transporters, showed that empagliflozin Cmax increased by 15% and AUC increased by 59% following co_x0002_administration. These changes were not considered to be clinically meaningful. Inhibition of OATP1B1/1B3 transporters by co-administration with rifampicin resulted in a 75% increase in Cmax and a 35% inc…	4.5	No			5.2	No															https://www.ema.europa.eu/en/documents/product-information/glyxambi-epar-product-information_en.pdf	Yes	Yes	-	-	Both	-	-	Yes	Yes
Ninlaro	ixazomib	L01XG03	Multiple Myeloma	2016-11-21	2016	Ixazomib is a low affinity substrate of P-gp. Ixazomib is not a substrate of BCRP, MRP2 or hepatic OATPs. Ixazomib is not an inhibitor of P-gp, BCRP, MRP2, OATP1B1, OATP1B3, OCT2, OAT1, OAT3, MATE1, or MATE2-K. Ixazomib is not expected to cause transporter-mediated drug-drug interactions	4.5	No																			https://www.ema.europa.eu/en/documents/product-information/ninlaro-epar-product-information_en.pdf	Yes	Yes	Yes	No		No	No
Venclyxto	venetoclax	L01XX52	Leukemia, Lymphocytic, Chronic, B-Cell	2016-12-04	2016	Venetoclax is not expected to inhibit OATP1B3, OCT1, OCT2, OAT1, OAT3, MATE1, or MATE2K at clinically relevant concentrations	5.2	No																			https://www.ema.europa.eu/en/documents/product-information/venclyxto-epar-product-information_en.pdf	Yes	No	Yes	No		No	N/A
Vemlidy	tenofovir alafenamide	J05AF13	Hepatitis B	2017-01-09	2017	4.5: Tenofovir alafenamide is a substrate of OATP1B1 and OATP1B3 in vitro. The distribution of tenofovir alafenamide in the body may be affected by the activity of OATP1B1 and/or OATP1B3. 5.1: Tenofovir alafenamide enters primary hepatocytes by passive diffusion and by the hepatic uptake transporters OATP1B1 and OATP1B3.	4.5	Unknown	missing		5.1	Unknown													G		https://www.ema.europa.eu/en/documents/product-information/vemlidy-epar-product-information_en.pdf	No	Yes	Yes	No		N/A	Yes
Olumiant	baricitinib	L04AA37	Arthritis, Rheumatoid	2017-02-13	2017	4.5: Coadministration of baricitinib with ciclosporin (Pgp/BCRP inhibitor) or methotrexate (substrate of several transporters including OATP1B1, OAT1, OAT3, BCRP, MRP2, MRP3, and MRP4) resulted in no clinically meaningful effects on baricitinib exposure. In vitro, baricitinib is not an inhibitor of OAT1, OAT2, OAT3, organic cationic transporter (OCT) 2, OATP1B1, OATP1B3, BCRP, MATE1 and MATE2-K a…	4.5	No			5.2	No															https://www.ema.europa.eu/en/documents/product-information/olumiant-epar-product-information_en.pdf	Yes	Yes	Yes	No		No	No
Alecensa	alectinib	L01ED03	Carcinoma, Non-Small-Cell Lung	2017-02-16 01:00:00	2017	Based on in vitro data, alectinib is not a substrate of P-gp. Alectinib and M4 are not substrates of BCRP or organic anion-transporting polypeptide (OATP) 1B1/B3. Alectinib did not inhibit OATP1B1/OATP1B3, OAT1, OAT3 or OCT2 at clinically relevant concentrations in vitro.	5.2	No																			https://www.ema.europa.eu/en/documents/product-information/alecensa-epar-product-information_en.pdf	Yes	Yes	Yes	No	-	No	No
Xeljanz	tofacitinib	L04AA29	Arthritis, Rheumatoid	2017-03-22	2017	In vitro, tofacitinib is a substrate for MDR1, but not for breast cancer resistance protein (BCRP), OATP1B1/1B3, or OCT1/2. Tofacitinib is not an inhibitor of MDR1, OATP1B1/1B3, OCT2, OAT1/3, or MRP at clinically meaningful concentrations.	5.2	No																			https://www.ema.europa.eu/en/documents/product-information/xeljanz-epar-product-information_en.pdf	Yes	Yes	Yes	No		No	No
Spinraza	nusinersen	M09	Muscular Atrophy, Spinal	2017-05-30	2017	Nusinersen is not a substrate or inhibitor of human BCRP, P-gp, OAT1, OAT3, OCT1, OCT2, OATP1B1, OATP1B3, or BSEP transporters.	5.2	No																			https://www.ema.europa.eu/en/documents/product-information/spinraza-epar-product-information_en.pdf	Yes	Yes	Yes	No		No	No
Reagila	cariprazine	N05AX15	Schizophrenia	2017-07-13	2017	Cariprazine and its major active metabolites are not substrates of P-glycoprotein (P-gp), the organic anion transporting polypeptide 1B1 and 1B3 (OATP1B1 and OATP1B3), and the breast cancer resistance protein (BCRP). This suggests that an interaction of cariprazine with inhibitors of P-gp, OATP1B1, OATP1B3 and BCRP is unlikely. Cariprazine and its major active metabolites are not inhibitors of tr…	5.2	No																			https://www.ema.europa.eu/en/documents/product-information/reagila-epar-product-information_en.pdf	Yes	Yes	Yes	No		No	No
Maviret	glecaprevir, pibrentasvir	J05AP57	Hepatitis C, Chronic	2017-07-26	2017	4.5: Glecaprevir and pibrentasvir are inhibitors of P-glycoprotein (P-gp), breast cancer resistance protein (BCRP), and organic anion transporting polypeptide (OATP) 1B1/3. Co-administration with Maviret may increase plasma concentrations of medicinal products that are substrates of P-gp (e.g. dabigatran etexilate, digoxin), BCRP (e.g. rosuvastatin), or OATP1B1/3 (e.g. atorvastatin, lovastatin, p…	4.5	Yes			5.2	Yes								A	B	C	D	E	A		https://www.ema.europa.eu/en/documents/product-information/maviret-epar-product-information_en.pdf	Yes	Yes	No	Yes				Yes	Yes
Vosevi	sofosbuvir, velpatasvir, voxilaprevi	J05A	Hepatitis C, Chronic	2017-07-26	2017	4.4: Medicinal products that are strong OATP1B inhibitors (e.g. ciclosporin) may substantially increase voxilaprevir plasma concentrations, the safety of which has not been established. Co-administration of strong OATP1B inhibitors with Vosevi is not recommended (see section 4.5). 4.5: Velpatasvir and voxilaprevir are inhibitors of drug transporters P-gp, breast cancer resistance protein (BCRP), …	4.4	Yes		No	4.5	Yes	No	4.8	Yes	No	5.2	Yes	Yes	A					A	D	https://www.ema.europa.eu/en/documents/product-information/vosevi-epar-product-information_en.pdf	Yes	Yes	-	-	Both	-	-	Yes
Kisqali	ribociclib	L01XE	Breast Neoplasms	2017-08-22	2017	4.5: In vitro evaluations indicated that ribociclib has a potential to inhibit the activities of drug transporters P-gp, BCRP, OATP1B1/1B3, OCT1, OCT2, MATE1 and BSEP. Caution and monitoring for toxicity are advised during concomitant treatment with sensitive substrates of these transporters which exhibit a narrow therapeutic index, including but not limited to digoxin, pitavastatin, pravastatin,…	4.5	Yes		No	5.2	Yes	Yes							B	E						https://www.ema.europa.eu/en/documents/product-information/kisqali-epar-product-information_en.pdf	Yes	Yes	Yes	No		Yes	No
Fotivda	tivozanib hydrochloride monohydrate	L01EK03	Carcinoma, Renal Cell	2017-08-24	2017	In vitro studies have shown that tivozanib is neither a substrate nor inhibitor of the transporter proteins MDR1 (P-gp), OCT1, OATP1B1, OATP1B3 and BSEP.	5.2	No																			https://www.ema.europa.eu/en/documents/product-information/fotivda-epar-product-information_en-0.pdf	Yes	Yes	Yes	No		No	No
Lutathera	lutetium (177Lu) oxodotreotide	V10XX04	Neuroendocrine Tumors	2017-09-26	2017	The absence of inhibition or significant induction of the human CYP450 enzymes, and the absence of specific interaction with P-glycoprotein (efflux transporter) or OAT1, OAT3, OCT1, OCT2, OATP1B1, OATP1B3 and BCRP transporters in pre-clinical studies, suggest that Lutathera has a low probability of causing significant metabolism- or transporter-mediated interactions.	5.2	No																			https://www.ema.europa.eu/en/documents/product-information/lutathera-epar-product-information_en.pdf	Yes	Yes	Yes	No		No	No
Tookad	padeliporfin	L01XD07	Prostatic Neoplasms	2017-11-10	2017	4.5: In vitro studies predict that TOOKAD at therapeutic concentrations is unlikely to inhibit cytochrome P450 enzymes but could inhibit OATP1B1 and OATP1B3 transporters (see section 5.2). The magnitude of interaction has not been investigated clinically but a transient increase in the plasma concentration of co-administered substrates of OATP1B1 and OATP1B3 cannot be ruled out. The use of medici…	4.5	Yes		No	5.2	Yes	Yes							B	D	E					https://www.ema.europa.eu/en/documents/product-information/tookad-epar-product-information_en.pdf	Yes	Yes	Yes	No		Yes	No
Zejula	niraparib	L01XK02	Fallopian Tube Neoplasms Peritoneal Neoplasms Ovarian Neoplasms	2017-11-16	2017	Neither niraparib nor M1 is a substrate of organic anion transport polypeptide 1B1 (OATP1B1), 1B3 (OATP1B3), or organic cation transporter 1 (OCT1). No dose adjustment for Zejula is required when administered concomitantly with medicinal products known to inhibit OATP1B1 or 1B3 (e.g. gemfibrozil, ritonavir). Neither niraparib nor M1 is an inhibitor of organic anion transport polypeptide 1B1 (OATP…	4.5	No																			https://www.ema.europa.eu/en/documents/product-information/zejula-epar-product-information_en.pdf	Yes	Yes	Yes	No		No	No
Prevymis	letermovir	J05	Cytomegalovirus Infections	2018-01-08	2018	4.4: Letermovir may increase the plasma concentrations of medicinal products transported by OATP1B1/3 such as many of the statins. 4.5: The elimination pathways of letermovir in vivo are biliary excretion and glucuronidation. The relative importance of these pathways is unknown. Both elimination pathways involve active uptake into the hepatocyte through the hepatic uptake transporters OATP1B1/ 3.…	4.4	Yes		No	4.5	Yes	Yes	5.2	Yes	No				C					C	E	https://www.ema.europa.eu/en/documents/product-information/prevymis-epar-product-information_en.pdf	Yes	Yes	No	Yes		Yes	Yes		Yes
Steglatro	ertugliflozin	A10BK04	Diabetes Mellitus, Type 2	2018-03-21	2018	Coadministration of simvastatin with ertugliflozin resulted in a 24% and 19% increase in AUC and Cmax of simvastatin, respectively, and 30% and 16% increase in AUC and Cmax of simvastatin acid, respectively. The mechanism for the small increases in simvastatin and simvastatin acid is unknown and is not perpetrated through organic anion transporting polypeptide (OATP) inhibition by ertugliflozin. …	4.5	No			5.2	No															https://www.ema.europa.eu/en/documents/product-information/steglatro-epar-product-information_en.pdf	Yes	Yes			Both	No	No
Mylotarg	gemtuzumab ozogamicin	L01FX02	Leukemia, Myeloid, Acute	2018-04-19	2018	In vitro, N-acetyl gamma calicheamicin dimethyl hydrazide had a low potential to inhibit the activities of P-gp, breast cancer resistance protein (BCRP), bile salt export pump (BSEP), multidrug resistance associated protein (MRP) 2, multidrug and toxin extrusion protein (MATE)1 and MATE2K, organic anion transporter (OAT)1 and OAT3, organic cation transporter (OCT)1 and OCT2, and organic anion tra…	5.2	No																			https://www.ema.europa.eu/en/documents/product-information/mylotarg-epar-product-information_en.pdf	Yes	No	Yes	No		No	N/A
Rubraca	rucaparib	L01XX	Ovarian Neoplasms	2018-05-23	2018	In vitro, rucaparib was shown to be a substrate of P-gp and BCRP, but not a substrate of renal uptake transporters OAT1, OAT3, and OCT2, or hepatic transporters OAPT1B1 and OATP1B3. At clinical exposures, rucaparib did not inhibit bile salt export pump (BSEP), OATP1B1, OATP1B3	5.2	No																			https://www.ema.europa.eu/en/documents/product-information/rubraca-epar-product-information_en.pdf	Yes	Yes	Yes	No		No	No
Nerlynx	neratinib	L01EH02	Breast Neoplasms	2018-08-31	2018	In vitro studies demonstrated that neratinib and its main metabolite M6 16 are not substrates of hepatic uptake transporters OATP1B1*1a and OATP1B3 at relevant clinical concentration. Neratinib produced no inhibitory activity towards the uptake transporters, OATP1B1*1a, OATP1B3, OAT1, OAT3 and OCT2, with reported IC50 values were > 10µM.	5.2	No																			https://www.ema.europa.eu/en/documents/product-information/nerlynx-epar-product-information_en.pdf	Yes	Yes	Yes	No		No	No
Braftovi	encorafenib	L01EC03	Melanoma Colorectal Neoplasms	2018-09-19	2018	4.5: In vivo, encorafenib is an inhibitor of OATP1B1, OATP1B3 and/or BCRP. Coadministration of encorafenib with OATP1B1, OATP1B3 or BCRP substrates (such as rosuvastatin, atorvastatin, methotrexate) can result in increased concentrations. 5.2: The involvement of several uptake transporter families (OCT1, OATP1B1, OATP1B3 and OATPB1) was investigated in vitro using relevant transporter inhibitors.…	4.5	Unknown	missing	No	5.2	Unknown	Yes							G							https://www.ema.europa.eu/en/documents/product-information/braftovi-epar-product-information_en.pdf	Yes	Yes			Both	Yes	No		Yes
Xerava	eravacycline	J01AA	Infection Bacterial Infections	2018-09-20	2018	4.5: In vitro, eravacycline was shown to be a substrate for the transporters P-gp, OATP1B1 and OATP1B3. A drug-drug interaction in vivo cannot be excluded and co-administration of eravacycline and other medicinal products that inhibit these transporters (examples of OATP1B1/3 inhibitors; atazanavir, cyclosporine, lopinavir, and saquinavir) may increase the eravacycline plasma concentration.5.2: E…	4.5	Unknown	unknown	No	5.2	Unknown	Yes												G		https://www.ema.europa.eu/en/documents/product-information/xerava-epar-product-information_en.pdf	Yes	Yes	Yes	No		No	Yes
Apealea	paclitaxel	L01CD01	Ovarian Neoplasms	2018-11-20	2018	Paclitaxel has been shown in vitro to be a substrate for the influx transporter proteins OATP1B3 and OATP1A2	5.2	No																			https://www.ema.europa.eu/en/documents/product-information/apealea-epar-product-information_en.pdf	No	Yes	Yes	No		N/A	Yes
Erleada	apalutamide	L02BB05	Prostatic Neoplasms	2019-01-14	2019	5.2: In vitro data indicate that apalutamide and its N-desmethyl metabolite are not substrates for BCRP, OATP1B1 or OATP1B3.	5.2	No																			https://www.ema.europa.eu/en/documents/product-information/erleada-epar-product-information_en.pdf	No	Yes	Yes	No	-	N/A	No
Rizmoic	naldemedine	A06AH05	Constipation	2019-02-18	2019	In in vitro studies at clinically relevant concentrations, naldemedine did not inhibit the major CYP enzymes (including CYP1A2, CYP2A6, CYP2B6, CYP2C8, CYP2C9, CYP2C19, CYP2D6, CYP2E1, CYP3A, or CYP4A11 isozymes) and is not an inhibitor of OATP1B1, OATP1B3	5.2	No																			https://www.ema.europa.eu/en/documents/product-information/rizmoic-epar-product-information_en.pdf	Yes	No	Yes	No		No	N/A
Mulpleo (previously Lusutrombopag Shionogi)	lusutrombopag	B02BX	Thrombocytopenia	2019-02-18	2019	4.5: Lusutrombopag is a substrate of P-gp and BCRP, but not a substrate of OATP1B1, OATP1B3, and OCT1. 5.2: Lusutrombopag is a substrate of P-gp and BCRP, but is not a substrate of OATP1B1, OATP1B3 or OCT1. Lusutrombopag has also low potential to inhibit P-gp, BCRP, OATP1B1, OATP1B3, OCT1, OCT2, OAT1, OAT3, MATE1, MATE2-K, and BSEP. Lusutrombopag is not considered to affect the pharmacokinetics o…	4.5	No			5.2	No															https://www.ema.europa.eu/en/documents/product-information/mulpleo-epar-product-information_en.pdf	Yes	Yes	Yes	No		No	No
Vizimpro	dacomitinib	L01EB07	Carcinoma, Non-Small-Cell Lung	2019-04-02	2019	In vitro, dacomitinib has a low potential to inhibit the activities of drug transporters P-gp (systemically), organic anion transporters (OAT)1 and OAT3, OCT2, organic anion transporting polypeptide (OATP)1B1, and OATP1B3.	5.2	No																			https://www.ema.europa.eu/en/documents/product-information/vizimpro-epar-product-information_en.pdf	Yes	No	Yes	No		No	N/A
Dectova	Zanamivir	J05AH01	Influenza, Human	2019-04-26	2019	In vitro studies indicate that zanamivir is not an inhibitor or substrate of Breast Cancer Resistant Protein (BCRP), P-glycoprotein, Multidrug And Toxin Extrusion protein (MATE)1, MATE2-K, Organic Anion Transporter (OAT)1, OAT3, Organic Anion Transporting Polypeptide (OATP)1B1, OATP1B3.	5.2	No																			https://www.ema.europa.eu/en/documents/product-information/dectova-epar-product-information_en.pdf	Yes	Yes	Yes	No		No	No
Waylivra	volanesorsen	C10AX18		2019-05-03	2019	In vitro studies show that volanesorsen is not a substrate or inhibitor of P-glycoprotein (P-gp), breast cancer resistance protein (BCRP), organic anion transporting polypeptides (OATP1B1, OATP1B3).	5.2	No																			https://www.ema.europa.eu/en/documents/product-information/waylivra-epar-product-information_en.pdf	Yes	Yes	Yes	No		No	No
Lorviqua	lorlatinib	L01ED05	Carcinoma, Non-Small-Cell Lung	2019-05-06	2019	In vitro studies indicated that lorlatinib may have the potential to inhibit BCRP (gastrointestinal tract), OATP1B1, OATP1B3, OCT1, MATE1 and OAT3 at clinically relevant concentrations. Lorlatinib should be used with caution in combination with substrates of BCRP, OATP1B1, OATP1B3, OCT1, MATE1 and OAT3 as clinically relevant changes in the plasma exposure of these substrates cannot be ruled out.	4.5	Yes		No										E							https://www.ema.europa.eu/en/documents/product-information/lorviqua-epar-product-information_en.pdf	Yes	No	Yes	No		Yes	N/A
Doptelet	avatrombopag	B02BX	Thrombocytopenia	2019-06-20	2019	Based on in vitro studies, no other transporting proteins (OATP1B1, OATP1B3, OCT2, OAT1, and OAT3) are expected to play a significant role in the disposition of avatrombopag. Avatrombopag inhibits organic anion transporter (OAT) 1 and 3 and breast cancer resistance protein (BCRP) but not organic anion transporter polypeptide (OATP) 1B1 and 1B3, and organic cation transporter (OCT) 2 in vitro. Ava…	5.2	No																			https://www.ema.europa.eu/en/documents/product-information/doptelet-epar-product-information_en.pdf	Yes	Yes	Yes	No		No	No
Talzenna	talazoparib	L01XK04	Breast Neoplasms	2019-06-20	2019	In vitro, talazoparib did not inhibit any of the major intestinal, hepatic or renal membrane transporters (P-gp, BCRP, organic anion transporting polypeptide [OATP]1B1, OATP1B3, organic cationic transporter [OCT]1, OCT2, organic anion transporter [OAT]1, OAT3, bile salt export pump [BSEP], multidrug and toxin extrusion [MATE]1 and MATE2-K) at clinically relevant concentrations.	5.2	No																			https://www.ema.europa.eu/en/documents/product-information/talzenna-epar-product-information_en.pdf	Yes	No	Yes	No		No	N/A
Epidyolex	cannabidiol	N03AX	Lennox Gastaut Syndrome Epilepsies, Myoclonic	2019-09-19	2019	Cannabidiol and the metabolite 7-OH-CBD do not interact with the major renal or hepatic uptake transporters and therefore are unlikely to result in relevant drug-drug interactions: OAT1, OAT3, OCT1, OCT2, MATE1, MATE2-K, OATP1B1 and OATP1B3. The metabolite 7-COOH-CBD is a P-gp/MDR1 substrate and has the potential to inhibit BCRP, OATP1B3, and OAT3.	5.2	No																			https://www.ema.europa.eu/en/documents/product-information/epidyolex-epar-product-information_en.pdf	Yes	Yes	Yes	No		Yes	No
Vitrakvi	larotrectinib	L01XE53	Abdominal Neoplasms	2019-09-19	2019	In vitro studies indicate that larotrectinib is not a substrate for either OATP1B1 or OATP1B3. In vitro studies indicate that larotrectinib does not inhibit the transporters BCRP, P-gp, OAT1, OAT3, OCT1, OCT2, OATP1B3, BSEP, MATE1 and MATE2-K at clinically relevant concentrations and is unlikely to affect clearance of substrates of these transporters.	5.2	No																			https://www.ema.europa.eu/en/documents/product-information/vitrakvi-epar-product-information_en.pdf	Yes	Yes	Yes	No		No	No
Quofenix	delafloxacin	J01MA23	Community-Acquired Infections	2019-12-16	2019	Likewise at clinically relevant concentrations delafloxacin does not inhibit the transporters MDR1, BCRP, OAT1, OAT3, OCT1, OCT2, OATP1B1, OATP1B3, MATE1, MATE2K and BSEP. Delafloxacin is a probable substrate of BCRP	5.2	No																			https://www.ema.europa.eu/en/documents/product-information/quofenix-epar-product-information_en.pdf	Yes	No	Yes	No		No	N/A
Spravato	esketamine	N06AX27	Depressive Disorder	2019-12-18	2019	Esketamine is not a substrate of transporters P-glycoprotein (P-gp; multidrug resistance protein 1), breast cancer resistance protein (BCRP), or organic anion transporter (OATP) 1B1, or OATP1B3. Esketamine does not inhibit these transporters or multi-drug and toxin extrusion 1 (MATE1) and MATE2-K, or organic cation transporter 2 (OCT2), OAT1, or OAT3.	5.2	No																			https://www.ema.europa.eu/en/documents/product-information/spravato-epar-product-information_en.pdf	Yes	Yes	Yes	No		No	No
Tavlesse	fostamatinib	B02BX	Thrombocytopenia	2020-01-09	2020	R406 is a substrate of P-gp but not of other major transporters (OAT1/3, OCT2, OATP1B1/3, MRP2, and BCRP).	4.5	No																			https://www.ema.europa.eu/en/documents/product-information/tavlesse-epar-product-information_en.pdf	No	Yes	Yes	No		N/A	No
Isturisa	osilodrostat	H02CA02	Cushing Syndrome	2020-01-09	2020	Osilodrostat is not a substrate for OATP1B1 or OATP1B3 transporters. In vitro data indicate that neither osilodrostat nor its major metabolite M34.5 inhibits the following enzymes and transporters at clinically relevant concentrations: CYP2A6, CYP2C8, CYP2C9, UGT2B7, P-gp, BCRP, BSEP, MRP2, OATP1B3.	5.2	No																			https://www.ema.europa.eu/en/documents/product-information/isturisa-epar-product-information_en.pdf	Yes	Yes	Yes	No		No	No
Sunosi	solriamfetol	N06BA14	Narcolepsy Sleep Apnea, Obstructive	2020-01-16	2020	Solriamfetol does not appear to be a substrate or inhibitor of membrane transporters P-gp, BCRP, OATP1B1, OATP1B3, OAT1 or OAT3.	5.2	No																			https://www.ema.europa.eu/en/documents/product-information/sunosi-epar-product-information_en.pdf	Yes	Yes	Yes	No		No	No
Recarbrio	imipenem, cilastatin, relebactam	J01DH56	Gram-Negative Bacterial Infections	2020-02-13	2020	Relebactam does not inhibit the following hepatic and renal transporters in vitro at clinically relevant concentrations: OATP1B1, OATP1B3, OAT1, OAT3, OCT2, P-gp, BCRP, MATE1, MATE2K, or BSEP.	5.2	No																			https://www.ema.europa.eu/en/documents/product-information/recarbrio-epar-product-information_en.pdf	Yes	No	Yes	No		No	N/A
Nustendi	bempedoic acid, ezetimibe	C10B	Hypercholesterolemia Dyslipidemias	2020-03-27	2020	4.5: Bempedoic acid and its glucuronide weakly inhibit OATP1B1 and OATP1B3 at clinically relevant concentrations. Coadministration of Nustendi with medicinal products that are substrates of OATP1B1 or OATP1B3 (i.e., bosentan, fimasartan, asunaprevir, glecaprevir, grazoprevir, voxilaprevir, and statins such as atorvastatin, pravastatin, fluvastatin, pitavastatin, rosuvastatin, and simvastatin [see…	4.5	Yes		No										B							https://www.ema.europa.eu/en/documents/product-information/nustendi-epar-product-information_en.pdf	Yes	No	Yes	No	-	Yes	N/A
Nubeqa	darolutamide	L02BB	Prostatic Neoplasms, Castration-Resistant	2020-03-27	2020	4.4: Patients should be monitored for adverse reactions of BCRP, OATP1B1 and OATP1B3 substrates as co-administration with darolutamide may increase the plasma concentrations of these substrates. Darolutamide is an inhibitor of breast cancer resistance protein (BCRP) and Organic Anion Transporting Polypeptides (OATP) 1B1 and 1B3. Co-administration of rosuvastatin should be avoided unless there is …	4.4	Yes		No	4.5	Yes	No							B	D						https://www.ema.europa.eu/en/documents/product-information/nubeqa-epar-product-information_en.pdf	Yes	No	No	Yes	-	Yes	N/A		Yes
Fetcroja	cefiderocol	J01D	Gram-Negative Bacterial Infections	2020-04-23	2020	Co-administration with 2 g doses of cefiderocol given every 8 hours increased rosuvastatin (a OATP1B3 substrate) AUC by 21%, which was considered not to be clinically meaningful.	5.2	No																			https://www.ema.europa.eu/en/documents/product-information/fetcroja-epar-product-information_en.pdf	Yes	No	No	Yes		Yes	N/A		Yes
Daurismo	glasdegib	L01XX63	Leukemia, Myeloid, Acute	2020-06-26	2020	In vitro studies indicated that glasdegib is not an inhibitor of organic anion transporting polypeptide (OATP)1B1, OATP1B3, organic anion transporter (OAT)1, OAT3, organic cation transporter (OCT)2, at clinically relevant concentrations.	5.2	No																			https://www.ema.europa.eu/en/documents/product-information/daurismo-epar-product-information_en.pdf	Yes	No	Yes	No		No	N/A
Enerzair Breezhaler	indacaterol, glycopyrronium bromide, mometasone	R03AL	Asthma	2020-07-03	2020	In vitro inhibition studies demonstrated that glycopyrronium bromide has no relevant capacity to inhibit CYP1A2, CYP2A6, CYP2C8, CYP2C9, CYP2C19, CYP2D6, CYP2E1 or CYP3A4/5, the efflux transporters MDR1, MRP2 or MXR, and the uptake transporters OATP1B1, OATP1B3, OAT1, OAT3, OCT1 or OCT2.	5.2	No																			https://www.ema.europa.eu/en/documents/product-information/enerzair-breezhaler-epar-product-information_en.pdf	Yes	No	Yes	No		No	N/A
Veklury	remdesivir	J05AB16	COVID-19 virus infection	2020-07-03	2020	4.5: In vitro, remdesivir is a substrate for esterases in plasma and tissue, drug metabolizing enzyme CYP3A4 and is a substrate for Organic Anion Transporting Polypeptides 1B1 (OATP1B1) and P-glycoprotein (P-gp) transporters. GS-704277 (a metabolite of remdesivir) is a substrate for OATP1B1 and OATP1B3. No interactions are expected when co-administering remdesivir with inhibitors of OATP1B1/1B3 a…	4.5	Unknown	unknown	Yes	5.2	Unknown	No							E							https://www.ema.europa.eu/en/documents/product-information/veklury-epar-product-information_en.pdf	Yes	Yes	Yes	No	-	Yes	Yes
Piqray	alpelisib	L01XE	Breast Neoplasms	2020-07-27	2020	Alpelisib showed only weak in vitro inhibition towards the ubiquitously expressed efflux transporters (P-gp, BCRP, MRP2, BSEP), solute carrier transporters at the liver inlet (OATP1B1, OATP1B3, OCT1) and solute carrier transporters in the kidney (OAT1, OCT2, MATE1, MATE2K). As unbound systemic steady-state concentrations (or concentrations at the liver inlet) at both the therapeutic dose and maxi…	5.2	No																			https://www.ema.europa.eu/en/documents/product-information/piqray-epar-product-information_en.pdf	Yes	No	Yes	No	-	Yes	N/A
Xenleta	lefamulin	J01XX	Pneumonia, Bacterial Community-Acquired Infections	2020-07-27	2020	4.5 . In vitro studies indicated that lefamulin acts as an inhibitor of OATP1B1, OATP1B3, BCRP, OCT1 and MATE1 transporters. Therefore, caution is recommended when co-administering lefamulin with sensitive substrates of these transporters, especially for those substrates with a narrow therapeutic window. Rosuvastatin 20 mg single dose Atorvastatin, Lovastatin, Pravastatin (Inhibition of CYP3A, BC…	4.5	Yes		No										E							https://www.ema.europa.eu/en/documents/product-information/xenleta-epar-product-information_en.pdf	Yes	No	Yes	No		Yes	N/A
Hepcludex	bulevirtide	J05A	Hepatitis D, Chronic	2020-07-31	2020	In vitro an inhibition of OATP1B1/3 transporters by bulevirtide was observed, albeit only at a concentration ≥ 0.5 µM, which is only reached in vivo after administration of high bulevirtide doses (10 mg subcutaneous). The clinical relevance of these findings is unknown. As a precautionary measure, close clinical monitoring is warranted when OATP1B1/3 substrates (e.g. atorvastatin, bosentan, docet…	4.5	Unknown	unknown	No	5.2	Unknown	No							B	D						https://www.ema.europa.eu/en/documents/product-information/hepcludex-epar-product-information_en.pdf	Yes	No	Yes	No		Yes	N/A
Rozlytrek	entrectinib	L01EX14	Cancer Carcinoma, Non-Small-Cell Lung	2020-07-31	2020	Entrectinib and M5 are not substrates of OATP 1B1 or OATP1B3.	5.2	No																			https://www.ema.europa.eu/en/documents/product-information/rozlytrek-epar-product-information_en.pdf	No	Yes	Yes	No		N/A	No
Dovprela (previously Pretomanid FGK)	pretomanid	J04	Tuberculosis, Multidrug-Resistant	2020-07-31	2020	4.5: In vitro studies indicate that pretomanid is an inhibitor of BCRP, OATP1B3 and P-gp. No clinical studies have been performed to investigate these interactions. Therefore, it cannot be excluded that co-administration of pretomanid with sensitive OATP1B3 substrates (e.g., valsartan, statins), BCRP substrates (e.g. rosuvastatin, prazosin, glyburide, sulfasalazine) and P-gp substrates (e.g. digo…	4.5	Yes			5.2	No								B							https://www.ema.europa.eu/en/documents/product-information/dovprela-previously-pretomanid-fgk-epar-product-information_en.pdf	Yes	Yes	Yes	No		Yes	N/A
Kaftrio	ivacaftor, tezacaftor, elexacaftor	R07AX32	Cystic Fibrosis	2020-08-21	2020	In vitro studies showed that ELX is a substrate for the efflux transporters P-gp and Breast Cancer Resistance Protein (BCRP) but is not a substrate for OATP1B1 or OATP1B3. In vitro studies showed that TEZ is a substrate for the uptake transporter OATP1B1 and efflux transporters P-gp and BCRP. TEZ is not a substrate for OATP1B3. Exposure to TEZ is not expected to be affected significantly by conco…	4.5	Yes		Yes										B	E						https://www.ema.europa.eu/en/documents/product-information/kaftrio-epar-product-information_en.pdf	Yes	Yes			Both	Yes	No		Yes
Blenrep	belantamab mafodotin	L01XC39	Multiple Myeloma	2020-08-25	2020	In vitro studies demonstrated that cys-mcMMAF is a substrate of organic anion transporting polypeptide (OATP)1B1 and OATP1B3, multidrug resistance-associated protein (MRP)1, MRP2,.	5.2	No																			https://www.ema.europa.eu/en/documents/product-information/blenrep-epar-product-information_en.pdf	No	Yes	Yes	No		N/A	Yes
Ayvakyt	avapritinib	L01EX18	Gastrointestinal Stromal Tumors	2020-09-24	2020	In vitro, avapritinib is not a substrate of P-gp, BCRP, OAT1, OAT3, OCT1, OCT2, OATP1B1,.OATP1B3, MATE1, MATE2-K and BSEP at clinically relevant concentrations. In vitro, avapritinib did not inhibit OATP1B1, OATP1B3, OAT1, OAT3, OCT1, or OCT2 at clinically relevant concentrations.	5.2	No																			https://www.ema.europa.eu/en/documents/product-information/ayvakyt-epar-product-information_en.pdf	Yes	Yes	Yes	No		No	No
Jyseleca	filgotinib	L04AA45	Arthritis, Rheumatoid	2020-09-24	2020	Atorvastatin (40 mg single dose) (Inhibition of CYP3A4/ OATP/BCRP): Atorvastatin: AUC: ↔ Cmax: ↓ 18% 2-hydroxy-atorvastatin:AUC: ↔ Cmax: ↔ No dose adjustment is required upon co-administration. Pravastatin (40 mg single dose) (Inhibition of OATP) Pravastatin: AUC: ↔ Cmax: ↑ 25% No dose adjustment is required upon co-administration. Rosuvastatin (10 mg single dose) (Inhibition of OATP and BCRP)Ros…	5.2	No																			https://www.ema.europa.eu/en/documents/product-information/jyseleca-epar-product-information_en.pdf	Yes	No	No	Yes		Yes	N/A		Yes
Calquence	acalabrutinib	L01EL02	Leukemia, Lymphocytic, Chronic, B-Cell	2020-11-05 01:00:00	2020	In vitro studies indicate that acalabrutinib and ACP-5862 are P-gp and BCRP substrates. Co administration with BCRP inhibitors is however unlikely to result in clinically relevant drug interactions. Co-administration with an OATP1B1/1B3 inhibitor (600 mg rifampin, single dose) resulted in an increase in acalabrutinib Cmax and AUC by 1.2-fold and 1.4-fold (N=24, healthy subjects), respectively, wh…	5.2	No																			https://www.ema.europa.eu/en/documents/product-information/calquence-epar-product-information_en.pdf	Yes	Yes	-	-	Both	No	Yes		Yes
Vocabria	cabotegravir	J05AX	HIV Infections	2020-12-17	2020	In vitro, cabotegravir was not a substrate of organic anion transporting polypeptide (OATP) 1B1, OATP2B1, OATP1B3 or organic cation transporter (OCT1). Cabotegravir is not a clinically relevant inhibitor of the following enzymes and transporters: CYP1A2, CYP2A6, CYP2B6, CYP2C8, CYP2C9, CYP2C19, CYP2D6, CYP3A4, UGT1A1, UGT1A3, UGT1A4, UGT1A6, UGT1A9, UGT2B4, UGT2B7, UGT2B15, and UGT2B17, P-gp, BCR…	5.2	No																			https://www.ema.europa.eu/en/documents/product-information/vocabria-epar-product-information_en.pdf	Yes	Yes	Yes	No		No	No
Fintepla	fenfluramine	N03	Epilepsies, Myoclonic	2020-12-18	2020	Fenfluramine and norfenfluramine were not in vitro substrates of P-glycoprotein, BCRP, OATP1B1, OATP1B3, OATP1A2, OATP2B1, OCT1, OAT1, OAT3, OCT2, MATE1 and MATE2-K.	5.2	No																			https://www.ema.europa.eu/en/documents/product-information/fintepla-epar-product-information_en.pdf	No	Yes	Yes	No		N/A	No
Xofluza	baloxavir marboxil	J05AX25	Influenza, Human	2021-01-07	2021	Based on in vitro transporter studies and in vivo DDI studies, no relevant pharmacokinetic interaction is anticipated between baloxavir marboxil or baloxavir and medicines which are substrates of the following transporters: OATP1B1, OATP1B3, OCT1, OCT2, OAT1, OAT3, MATE1, or MATE2K.	5.2	No																			https://www.ema.europa.eu/en/documents/product-information/xofluza-epar-product-information_en.pdf	Yes	No			Both	No	N/A
Enhertu	trastuzumab deruxtecan	L01FD04	Breast Neoplasms	2021-01-18	2021	4.5: Co-administration with ritonavir, an inhibitor of OATP1B, CYP3A and P-gp, or with itraconazole, a strong inhibitor of CYP3A and P-gp, resulted in no clinically meaningful (approximately 10-20%) increase in exposures of trastuzumab deruxtecan or the released topoisomerase I inhibitor, DXd. No dose adjustment is required during co-administration of trastuzumab deruxtecan with medicinal product…	4.5	No			5.2	No															https://www.ema.europa.eu/en/documents/product-information/enhertu-epar-product-information_en.pdf	Yes	Yes	-	-	Both	No	Yes		No
Rukobia	fostemsavir	J05AX	HIV Infections	2021-02-04	2021	4.4: Dose modifications and/or careful titration of dose is recommended for certain statins that are substrates of OATP1B1/3 or BCRP (rosuvastatin, atorvastatin, pitavastatin, simvastatin and fluvastatin) when co-administered with fostemsavir. When fostemsavir is co-administered with tenofovir alafenamide (TAF), temsavir is expected to increase plasma concentrations of TAF via inhibition of OATP1…	4.4	Yes		No	4.5	Yes	Yes							B	C							Yes	Yes			Both	Yes	No
Inrebic	fedratinib	L01EJ02	Myeloproliferative Disorders Primary Myelofibrosis	2021-02-08	2021	in vitro studies, fedratinib inhibits P-glycoprotein (P-gp), breast cancer resistance protein (BCRP), MATE1, MATE2-K, organic anion transporting polypeptide (OATP)1B1, OATP1B3 and OCT2. Co_x0002_administration of a single dose of fedratinib (600 mg) with a single dose of digoxin (P-gp substrate: 0.25 mg), rosuvastatin (OATP1B1/1B3 and BCRP substrate: 10 mg), and metformin (OCT2 and MATE1/2-K subs…	4.5	No																			https://www.ema.europa.eu/en/documents/product-information/inrebic-epar-product-information_en.pdf	Yes	No			Both	Yes	N/A		No
Retsevmo	selpercatinib	L01EX22	Carcinoma, Non-Small-Cell Lung Thyroid Neoplasms	2021-02-11	2021	In vitro studies indicate that selpercatinib inhibits MATE1, and BCRP, but does not inhibit OAT1, OAT3, OCT1, OCT2, OATP1B1, OATP1B3, BSEP, and MATE2-K at clinically relevant concentrations.	5.2	No																			https://www.ema.europa.eu/en/documents/product-information/retsevmo-epar-product-information_en.pdf	Yes	No	Yes	No		No	N/A
Tukysa	tucatinib	L01EH03	Breast Neoplasms Neoplasm Metastasis	2021-02-11	2021	Tucatinib is not a substrate of OAT1, OAT3, OCT1, OCT2, OATP1B1, OATP1B3, MATE1, MATE2-K, and BSEP.	5.2	No																			https://www.ema.europa.eu/en/documents/product-information/tukysa-epar-product-information_en.pdf	No	Yes	Yes	No		N/A	No
Pemazyre	pemigatinib	L01EN02	Cholangiocarcinoma	2021-03-26	2021	In vitro, pemigatinib is an inhibitor of OATP1B3, OCT2, and MATE1.	5.2	No																			https://www.ema.europa.eu/en/documents/product-information/pemazyre-epar-product-information_en.pdf	Yes	No	Yes	No		Yes	N/A
Byfavo	remimazolam	N05CD14	Conscious Sedation	2021-03-26	2021	Remimazolam was not a relevant substrate of a panel of human drug transporters (OATP1B1, OATP1B3, BCRP, and MDR1 (=P-glycoprotein)). No or no relevant inhibition of the human drug transporters, OAT1, OAT3, OATP1B1, OATP1B3 was seen with remimazolam or CNS7054.	5.2	No																			https://www.ema.europa.eu/en/documents/product-information/byfavo-epar-product-information_en.pdf	Yes	Yes	Yes	No		No	No
Evrysdi	risdiplam	M09AX10	Muscular Atrophy, Spinal	2021-03-26	2021	In vitro studies have shown that risdiplam and its major human metabolite M1 are not significant inhibitors of human MDR1, organic anion-transporting polypeptide (OATP)1B1, OATP1B3	4.5	No																			https://www.ema.europa.eu/en/documents/product-information/evrysdi-epar-product-information_en.pdf	Yes	No	Yes	No		No	N/A
Copiktra	duvelisib	L01EM04	Leukemia, Lymphocytic, Chronic, B-Cell Lymphoma, Follicular	2021-05-19	2021	In vitro studies combined with human in vivo Pharmacokinetic (PK) data suggested that clinically relevant drug-drug interactions of duvelisib and its main metabolite IPI-656 with substrates of OAT1, OAT3, OCT1, OCT2, OATP1B1, OATP1B3, BCRP, or P-gp are unlikely.	5.2	No																			https://www.ema.europa.eu/en/documents/product-information/copiktra-epar-product-information_en.pdf	Yes	No			Both	No	N/A
Ponvory	ponesimod	L04AA	Multiple Sclerosis, Relapsing-Remitting	2021-05-19	2021	Ponesimod is not a substrate of P-gp, BCRP, OATP1B1 or OATP1B3 transporters. Medicinal products that are inhibitors of these transporters are unlikely to impact the pharmacokinetics of ponesimod.	4.5	No																				No	Yes	Yes	No		N/A	No
Onureg	azacitidine	L01BC07	Leukemia, Myeloid, Acute	2021-06-17	2021	No clinically relevant drug-drug interactions are expected when Onureg is co-administered with substrates of P-glycoprotein (P-gp), breast cancer resistance protein (BCRP), organic anion transporters (OAT) OAT1 and OAT3, organic anion transporting polypeptides (OATP) OATP1B1 and OATP1B3, or organic cation transporter (OCT).	4.5	No																			https://www.ema.europa.eu/en/documents/product-information/onureg-epar-product-information_en.pdf	Yes	No	Yes	No		No	N/A
Koselugo	selumetinib	L01EE04	Neurofibromatosis 1	2021-06-17	2021	In vitro studies suggest that selumetinib does not inhibit the breast cancer resistance protein (BCRP), P-glycoprotein (P-gp), OATP1B1, OATP1B3, OCT2, OAT1, MATE1 and MATE2K at the recommended paediatric dose	5.2	No																			https://www.ema.europa.eu/en/documents/product-information/koselugo-epar-product-information_en.pdf	Yes	No	Yes	No		No	N/A
Bylvay	odevixibat	A05AX	Cholestasis, Intrahepatic	2021-07-16	2021	Odevixibat does not inhibit the transporters P-gp, breast cancer resistance protein (BCRP), organic anion transporter (OATP1B1, OATP1B3, OAT1, OAT3)	5.2	No																			https://www.ema.europa.eu/en/documents/product-information/bylvay-epar-product-information_en.pdf	Yes	No	Yes	No		No	N/A
Imcivree	setmelanotide	A08AA	Obesity	2021-07-16	2021	In vitro experiments indicate that setmelanotide is not a substrate of OATP1B1, OATP1B3, OAT1, OAT3, or OCT2.	5.2	No																			https://www.ema.europa.eu/en/medicines/human/EPAR/imcivree	No	Yes	Yes	No		N/A	No
Verquvo	vericiguat	C01	Heart Failure	2021-07-16	2021	Vericiguat is a substrate of P-glycoprotein (P-gp) and breast cancer resistance protein (BCRP) transporters and is not a substrate of organic cation transporter (OCT1) or organic anion transporting polypeptides (OATP1B1, OATP1B3). Vericiguat and its N-glucuronide are not inhibitors of drug transporters, including P-gp, BCRP, BSEP, OATP1B1/1B3, OAT1, OAT3, OCT1, OCT2, MATE1, and MATE2K, at clinica…	5.2	No																			https://www.ema.europa.eu/en/documents/product-information/verquvo-epar-product-information_en.pdf	Yes	Yes	Yes	No		No	No
Evrenzo	roxadustat	B03XA05	Anemia Kidney Failure, Chronic	2021-08-18	2021	Roxadustat is not a substrate for OATP1B3	5.2	No																			https://www.ema.europa.eu/en/documents/product-information/evrenzo-epar-product-information_en.pdf	No	Yes	Yes	No		N/A	No
Voxzogo	vosoritide	M05BX	Achondroplasia	2021-08-26	2021	In vitro interaction studies also indicated that the potential for interaction with the drug-transporters OAT1, OAT3, OCT 1, OCT 2, OATP1B1, OATP1B3, MATE 1, KATE2-K, BCRP, P-gp, and BSEP is low at clinically relevant concentrations.	5.2	No																			https://www.ema.europa.eu/en/documents/product-information/voxzogo-epar-product-information_en.pdf	Yes	Yes	Yes	No		No	No
Gavreto	pralsetinib	L01XE	Carcinoma, Non-Small-Cell Lung	2021-11-18	2021	4.5: Co-administration of pralsetinib can alter the exposure of sensitive substrates of CYP enzymes (CYP3A4, CYP2C9 and CYP2C8) and transporters (P-gp, BCRP, OATP1B1, OATP1B3, OAT1, MATE1 and MATE2-K). Substrate drugs of these CYP enzymes and transporters with narrow therapeutic index (including, but not limited to cyclosporine, paclitaxel and warfarin) should be avoided. 5.2: In vitro studies in…	4.5	Yes		No	5.2	Yes	No							D							https://www.ema.europa.eu/en/documents/product-information/gavreto-epar-product-information_en.pdf	Yes	No	Yes	No		Yes	N/A		No
Brukinsa	zanubrutinib	L01EL03	Waldenstrom Macroglobulinemia	2021-11-22	2021	Zanubrutinib is not a substrate or inhibitor of OAT1, OAT3, OCT2, OATP1B1, or OATP1B3.	5.2	No																			https://www.ema.europa.eu/en/documents/product-information/brukinsa-epar-product-information_en.pdf	Yes	Yes	Yes	No		No	No
Paxlovid	nirmatrelvir, ritonavir	J05AE30	COVID-19 virus infection	2022-01-28	2022	Based on in vitro data, nirmatrelvir has a low potential to inhibit BCRP, MATE1, MATE2K, OAT1, OAT3, OATP1B3, OCT1 and OCT2.	5.2	No																			https://www.ema.europa.eu/en/documents/product-information/paxlovid-epar-product-information_en.pdf	Yes	No	Yes	No		No	N/A
Oxbryta	Voxelotor	B06AX03	Anemia Anemia, Hemolytic Anemia, Sickle Cel	2022-02-14	2022	Voxelotor is not an inhibitor of P-gp, BCRP, OATP1B3, OCT2, OAT1, MATE2-K, or BSEP. Voxelotor act as an inhibitor of OATP1B1, OAT3 and MATE1 transporters (see section 4.5). Voxelotor is not a substrate of P-gp, BCRP, OATP1A2, OATP1B1, OATP1B3, or BSEP.	5.2	No																			https://www.ema.europa.eu/en/documents/product-information/oxbryta-epar-product-information_en.pdf	Yes	Yes	Yes	No		No	No
Kerendia	finerenone	C09	Renal Insufficiency, Chronic Diabetes Mellitus, Type 2	2022-02-16	2022	Multiple doses of 40 mg finerenone once daily had no clinically relevant effect on AUC and Cₘₐₓ of the breast cancer resistance protein (BCRP) and organic anion transporting polypeptides (OATP) substrate rosuvastatin.	5.2	No																			https://www.ema.europa.eu/en/documents/product-information/kerendia-epar-product-information_en.pdf	Yes	No	No	Yes		No	N/A		No
Tepmetko	tepotinib	L01EX21	Carcinoma, Non-Small-Cell Lung	2022-02-16	2022	At clinically relevant concentrations tepotinib presents no risk for organic-anion-transporting polypeptide (OATP) 1B1 and OATP1B3 or organic anion transporter (OAT) 1 and 3.	5.2	No																			https://www.ema.europa.eu/en/documents/product-information/tepmetko-epar-product-information_en.pdf	Yes	No	Yes	No		No	N/A
Padcev	enfortumab vedotin	L01FX13	Carcinoma, Transitional Cell Urologic Neoplasms	2022-04-13	2022	In vitro studies determined that MMAE was not a substrate of breast cancer resistance protein (BCRP), multidrug resistance-associated protein 2 (MRP2), organic anion transporting polypeptide 1B1 or 1B3 (OATP1B1 or OATP1B3). MMAE was not an inhibitor of the bile salt export pump (BSEP), P-gp, BCRP, MRP2, OCT1, OCT2, OAT1, OAT3, OATP1B1, or OATP1B3 at clinically relevant concentrations.	5.2	No																			https://www.ema.europa.eu/en/documents/product-information/padcev-epar-product-information_en.pdf	Yes	Yes	Yes	No		No	No
Kapruvia	difelikefalin	V03AX	Pruritus	2022-04-25	2022	In addition, difelikefalin is not an inhibitor of BCRP, BSEP, LAT1, MATE1, MATE2-K, MRP2, OAT1, OAT3, OATP1A2, OATP1B1, OATP1B3, OCT1, OCT2, OCT3, P-glycoprotein, PEPT1 or PEPT2, and is not a substrate for ASBT, BCRP, BSEP, LAT1, MATE1, MATE2-K, MRP2, OAT1, OAT2, OAT3, OATP1A2, OATP1B1, OATP1B3.	5.2	No																			https://www.ema.europa.eu/en/documents/product-information/kapruvia-epar-product-information_en.pdf	Yes	Yes	Yes	No		No	No
Vydura	rimegepant	N02CD06	Migraine Disorders	2022-04-25	2022	Rimegepant is not a substrate of OATP1B1 or OATP1B3. Rimegepant is an inhibitor of OATP1B3. No clinical drug interactions are expected for rimegepant with OATP1B3 or OCT2, at clinically relevant concentrations.	5.2	No																			https://www.ema.europa.eu/en/documents/product-information/vydura-epar-product-information_en.pdf	Yes	Yes	Yes	No	-	Yes	No
Quviviq	daridorexant	N05	Sleep Initiation and Maintenance Disorders	2022-04-29	2022	Daridorexant inhibits various transporters in vitro and had the strongest inhibitory effect on BCRP with an IC50 of 3.0 µM (see section 4.5). Inhibition of other transporters including OATP, OAT3, OCT1, MATE-2K, MATE1, and P-gp/MDR1 was less pronounced, with IC50 values ranging from 8.4–71 µM.	5.2	No																			https://www.ema.europa.eu/en/documents/product-information/quviviq-epar-product-information_en.pdf	Yes	No	Yes	No		Yes	N/A
Orgovyx	relugolix	L02BX		2022-04-29	2022	Relugolix is not an inhibitor of OATP1B1, OATP1B3, OATP2B1, OAT1, OAT3, OCT2, MATE1, MATE2-K, or BSEP at clinically relevant plasma concentrations.	4.5	No																			https://www.ema.europa.eu/en/documents/product-information/orgovyx-epar-product-information_en.pdf	Yes	No	Yes	No		No	N/A
Tabrecta	capmatinib	L01EX17	Carcinoma, Non-Small-Cell Lung	2022-06-20	2022	Based on in vitro data, capmatinib showed reversible inhibition of hepatic uptake transporters OATP1B1, OATP1B3, and OCT1. However, capmatinib is not expected to cause clinically relevant inhibition of OATP1B1, OATP1B3, and OCT1 uptake transporters based on the concentration achieved at the therapeutic dose.	5.2	No																			https://www.ema.europa.eu/en/documents/product-information/tabrecta-epar-product-information_en.pdf	Yes	No	Yes	No		No	N/A
Zokinvy	lonafarnib	A16AX20	Progeria Laminopathies	2022-07-18	2022	Based on the in vitro data, lonafarnib is most likely a substrate of P-glycoprotein and not a substrate of BCRP, OCT1, OATP1B1 and OATP1B3.	5.2	No																			https://www.ema.europa.eu/en/documents/product-information/zokinvy-epar-product-information_en.pdf	No	Yes	Yes	No		N/A	No
Sunlenca	lenacapavir	J05AX	HIV Infections	2022-08-17	2022	Lenacapavir is not a clinically meaningful inhibitor of P-gp and BCRP and does not inhibit OATP.	4.5	No																			https://www.ema.europa.eu/en/documents/product-information/sunlenca-epar-product-information_en.pdf	Yes	No	No	Yes		No	N/A
Nulibry	fosdenopterin	A16AX19	Metal Metabolism, Inborn Errors	2022-09-15	2022	Fosdenopterin does not inhibit efflux or uptake transporters. Inhibition of P-gp, BCRP, OATP1B1, OATP1B3, OCT2, OAT1 (20 μM), OAT3, MATE1, and MATE2-K (20 μM) was reported as < 10% at 200 μM, while cPMP demonstrated slight inhibition of MATE2-K (25%) and OAT1 (33%) at 200 μM. Fosdenopterin is not a substrate of P-gp, BCRP, OAT1, OAT3, OATP1B1, OATP1B3, OCT2, or MATE2-K, and is possibly a weak sub…	5.2	No																			https://www.ema.europa.eu/en/documents/product-information/nulibry-epar-product-information_en.pdf	Yes	Yes	Yes	No		No	No
Livtencity	maribavir	J05AX10	Cytomegalovirus Infections	2022-11-09	2022	At therapeutic concentrations, clinically relevant interactions are not expected when maribavir is co_x0002_administered with substrates of CYP1A2, 2A6, 2B6, 2C8, 2C9, 2C19, 2E1, 2D6, and 3A4; UGT1A1, 1A4, 1A6, 1A9, 2B7; bile salt export pump (BSEP); multidrug and toxin extrusion protein (MATE)/2K; organic anion transporters (OAT)1; organic cation transporters (OCT)1 and OCT2; organic anion trans…	4.5	No																			https://www.ema.europa.eu/en/documents/product-information/livtencity-epar-product-information_en.pdf	Yes	Yes	Yes	No		No	No
Locametz	gozetotide	V09I	Radionuclide Imaging	2022-12-09	2022	Gozetotide is not an inhibitor of BCRP, BSEP, P-gp, MATE1, MATE2-K, OAT1, OAT3, OATP1B1, OATP1B3, OCT1 or OCT2. Gallium (68Ga) gozetotide is not expected to have any drug interactions with the substrates of these transporters.	5.2	No																			https://www.ema.europa.eu/en/documents/product-information/locametz-epar-product-information_en.pdf	Yes	No	Yes	No		No	N/A
Pluvicto	lutetium (177Lu) vipivotide tetraxetan	V10XX	Prostatic Neoplasms, Castration-Resistant	2022-12-09	2022	Vipivotide tetraxetan is not a substrate of BCRP, P-gp, MATE1, MATE2-K, OAT1, OAT3 or OCT2, and it is not an inhibitor of BCRP, P-gp, BSEP, MATE1, MATE2-K, OAT1, OAT3, OATP1B1, OATP1B3, OCT1 or OCT2 in vitro.	5.2	No																			https://www.ema.europa.eu/en/documents/product-information/pluvicto-epar-product-information_en.pdf	Yes	No	Yes	No		No	N/A
Eladynos	abaloparatide	H05AA04	Osteoporosis, Postmenopausal Osteoporosis	2022-12-12	2022	Furthermore, abaloparatide does not inhibit P-gp, BCRP, OAT1, OAT3, OCT2, OATP1B1 and OATP1B3 transporters in vitro at its clinically relevant concentrations.	5.2	No																			Eladynos, INN-Abaloparatide (europa.eu)	Yes	No	Yes	No	-	No	N/A		-
Zynlonta	loncastuximab tesirine	L01FX22	Lymphoma, Large B-Cell, Diffuse Lymphoma, B-Cell	2022-12-20	2022	SG3199 is a substrate of P-glycoprotein (P-gp), but not a substrate of breast cancer resistance protein (BCRP), organic anion-transporting polypeptide (OATP)1B1, OATP1B3, or organic cation transporter (OCT)1. SG3199 does not inhibit P-gp, BCRP, OATP1B1, OATP1B3, organic anion transporter (OAT)1, OAT3, OCT2, OCT1, multi-antimicrobial extrusion protein (MATE)1, MATE2-K, or bile salt export pump (BS…	5.2	No																			https://www.ema.europa.eu/en/documents/product-information/zynlonta-epar-product-information_en.pdf	Yes	Yes	Yes	No		No	No
Sotyktu	deucravacitinib	L04AA	Psoriasis	2023-03-24	2023	Deucravacitinib does not meaningfully impact plasma exposures of rosuvastatin (BCRP and OATP substrate). Deucravacitinib is not a substrate of transporters OATP, NTCP, OAT1, OAT3, OCT2, MATE1, or MATE2K. In vitro studies have shown no evidence that deucravacitinib and its major circulating metabolites, at clinically relevant exposures, inhibit major CYPs (1A2, 2B6, 2C8, 2C9, 2C19, 2D6, 3A4), UGTs…	4.5	No			5.2	No															https://www.ema.europa.eu/en/documents/product-information/sotyktu-epar-product-information_en.pdf	Yes	Yes			Both	No	No		No
Tibsovo	ivosidenib	L01XX62	Leukemia, Myeloid, Acute Cholangiocarcinoma	2023-05-04	2023	4.5: Ivosidenib inhibits OAT3, organic anion-transporting polypeptide 1B1 (OATP1B1) and organic anion-transporting polypeptide 1B3 (OATP1B3). Therefore, it may increase systemic exposure to OAT3 or OATP1B1/1B3 substrates. Concomitant administration of OAT3 substrates (e.g. benzylpenicillin, furosemide) or sensitive OATP1B1/1B3 substrates (e.g. atorvastatin, pravastatin, rosuvastatin) should be av…	4.5	Yes		No	5.2	Yes	No							D							https://www.ema.europa.eu/en/documents/product-information/tibsovo-epar-product-information_en.pdf	Yes	No	Yes	No		Yes	N/A
Camzyos	mavacamten	C01EB	Cardiomyopathy, Hypertrophic	2023-06-26	2023	In vitro data indicate that mavacamten is not an inhibitor of major efflux transporters (P-gp, BCRP, BSEP, MATE1, or MATE2-K) or major uptake transporters (organic anion transporting polypeptides [OATPs], organic cation transporters [OCTs], or organic anion transporters [OATs]) at therapeutic concentrations for a dose up to 5 mg in CYP2C19 poor metabolisers and for a dose up to 15 mg in CYP2C19 i…	5.2	No																			https://www.ema.europa.eu/en/documents/product-information/camzyos-epar-product-information_en.pdf	Yes	No	Yes	No		No	N/A
Lytgobi	futibatinib	L01XE51	Cholangiocarcinoma	2023-07-04	2023	In vitro studies indicated that futibatinib inhibited P-gp and BCRP, but didn’t inhibit OAT1, OAT3, OCT2, OATP1B1, OATP1B3, MATE1 or MATE2K at clinically relevant concentrations.	5.2	No																			https://www.ema.europa.eu/en/documents/product-information/lytgobi-epar-product-information_en.pdf	Yes	No	Yes	No		No	N/A
Ztalmy	ganaxolone	N03AX	Epileptic Syndromes Spasms, Infantile	2023-07-26	2023	Ganaxolone does not inhibit BCRP, P-gp, MATE1, MATE2-K, OAT1, OAT3, OCT1, OCT2, OATP1B1, OATP1B3 or BSEP. Ganaxolone is not a substrate for BCRP, P-gp, OCT1, OCT2, OATP1B1 or OATP1B3.	5.2	No																			https://www.ema.europa.eu/en/documents/product-information/ztalmy-epar-product-information_en.pdf	Yes	Yes	Yes	No		No	No
Aquipta	atogepant	N02CD07	Migraine Disorders	2023-08-11	2023	4.2: Dosing modifications for concomitant use of specific medicinal products are provided in Table 1. Strong OATP inhibitors: 10 mg. 4.5: Organic anion transporting polypeptide (OATP) inhibitors (e.g., rifampicin, ciclosporin, ritonavir) can significantly increase systemic exposure to atogepant. Co-administration of atogepant with single dose rifampicin resulted in increased exposure (Cmax by 2.2…	4.2	Yes		No	4.5	Yes	No	5.2	Yes	Yes									C		https://www.ema.europa.eu/en/documents/product-information/aquipta-epar-product-information_en.pdf	Yes	Yes	-	-	Both	Yes	Yes		Yes

## Sheet: 6. OATP1B3 plots
	All	Clinical relevance yes	Clinical relevance unknown	Clinical relevance no	control sum			Year of approval	Number of products					Consequence of signal? (Perpetrator)			Consequence of signal? (Victim)			Pooling type of warning			Is it possible to identify unnecessary warnings of lower clinical relevance?				Type of DDI described	Perpetrator	Victim	Sum
In vitro data	123	8	8	107	123			2012	6			A	Contraindication	3		Contraindication	3			Perpetrator/ victim		%	(+) Perpetrator (+) Vicitim	4			Positive signal	35	14	49
In vivo data	11	6	0	5	11			2013	10			B	Monitoring	11		Monitoring	0			-/- -/NA and NA/-	107	68.1529	(+) Perpetrator (-) Victim	10			Negative signal	101	78	179
Both	23	8	1	14	23			2014	13			C	Posology adjustment (dose or timing)	5		Posology adjustment (dose or timing)	2			+/+	4	2.54777	(-) Perpetrator (+) Vicitim	6			N/A	16	60	76
Sum	157	22	9	126				2015	16			D	Not recommended	5		Not recommended	2			+/-	10	6.36943	(-) Perpetrator (-) Vicitim	56			Other	5	5
								2016	12			E	Caution	10		Caution	4			+/NA	21	13.3758	(-) Perpetrator (N/A) Victim	39			Sum	157	157
Same analysis as above for perpetrator text (independant of outcome) only								2017	13			G	No clear consequence outlined	6		No clear consequence outlined	2			-/+	6	3.82166	(+) Perpetrator (N/A) Victim	21
In vitro data	109	8	7	94	109			2018	8			F	Other	0		Other	0			NA/+	4	2.54777	(N/A) Perpetrator (+) Victim	4
In vivo data	10	6	0	4	10			2019	13											Other	5	3.18471	(N/A) Perpetrator (-) Victim	12
Both	23	8	1	14	23			2020	22											SUM	157		Other	5
Sum	142	22	8	112				2021	20														SUM	157
								2022	18											Perp Pooled +/- and +/NA	31	19.7452
Same analysis as above for victim text (independant of outcome) only								2023	6											victim Pooled -/+ and NA/+	10	6.36943
In vitro data	75	3	5	67	75			Summa	157
In vivo data	4	3	0	1	4
Both	17	7	1	9	17
Sum	96	13	6	77
Same analysis as above for perpetrator signal (yes) only
In vitro data	18	8	4	6	18
In vivo data	6	4	0	2	6
Both	11	6	1	4	11
Sum	35	18	5	12
Same analysis as above for victim signal (yes) only
In vitro data	7	0	3	4	7
In vivo data	2	1	0	1	2
Both	5	2	0	3	5
Sum	14	3	3	8
All analyses above only for the first warning (ie 4.2>4.3>4.4>4.5>5.2) and Clinical relevance: whenever several interactions were described in the same SmPC section, the classification reflects the highest clinical relevance (ie yes > unknown > no), with one result per product, irrespective of the type of DDI (perpetrator/victim).
Where is the text? Several per product possible
4.1	0
4.2	1
4.3	1
4.4	6
4.5	61
4.8	2
5.1	1
5.2	120
5.3	0
Is the signal in the SmPC section of clinical relevance?	Sum of products	157
SmPC section	Yes		Unknown		No
	n	% of products		% of products		% of products
4.2	1	0.636943	0	0	0	0
4.3	1	0.636943	0	0	0	0
4.4	6	3.82166	0	0	0	0
4.5	22	14.0127	8	5.09554	31	19.7452
4.8	1	0.636943	0	0	1	0.636943
5.1	0	0	1	0.636943	0	0
5.2	8	5.09554	5	3.18471	107	68.1529
SUM of warnings	39		14		139	192

## Sheet: 7. OATP1B3 ATC
OATP product	API	ATC		Therapeutic area (MeSH)	Approval date			ATC code first letter	Therapeutic area	Number of products	%
Hepcludex	bulevirtide	J05A	J	Hepatitis D, Chronic	2020-07-31			A	Alimentary tract and metabolisma	11	7.00637
Bylvay	odevixibat	A05AX	A	Cholestasis, Intrahepatic	2021-07-16			B	Blood and blood forming organs	6	3.82166
Rizmoic	naldemedine	A06AH05	A	Constipation	2019-02-18			C	Cardiovascular system	8	5.09554
Constella	linaclotide	A06AX04	A	Irritable Bowel Syndrome	2012-11-26			D		0	0
Imcivree	setmelanotide	A08AA	A	Obesity	2021-07-16			G	Genitourinary system and reproductive hormones	2	1.27389
Glyxambi	empagliflozin, linagliptin	A10BD19	A	Diabetes Mellitus, Type 2	2016-11-11			H	Systemic hormonal preparations	3	1.91083
Jardiance	empagliflozin	A10BK03	A		2014-05-22			J	Antiinfectives for systemic use	31	19.7452
Steglatro	ertugliflozin	A10BK04	A	Diabetes Mellitus, Type 2	2018-03-21			L	Antineoplastic and immunomodulating agents	67	42.6752
Procysbi	mercaptamine	A16AA04	A	Cystinosis	2013-09-05			M	Musculoskeletal system	4	2.54777
Galafold	migalastat	A16AX	A	Fabry Disease	2016-05-25			N	Nervous system	16	10.1911
Nulibry	fosdenopterin	A16AX19	A	Metal Metabolism, Inborn Errors	2022-09-15			R	Respiratory system	4	2.54777
Uptravi	selexipag	B01AC27	B	Hypertension, Pulmonary	2016-05-12			V	Various ATC structures	5	3.18471
Mulpleo (previously Lusutrombopag Shionogi)	lusutrombopag	B02BX	B	Thrombocytopenia	2019-02-18			Total		157
Doptelet	avatrombopag	B02BX	B	Thrombocytopenia	2019-06-20
Tavlesse	fostamatinib	B02BX	B	Thrombocytopenia	2020-01-09
Evrenzo	roxadustat	B03XA05	B	Anemia Kidney Failure, Chronic	2021-08-18
Oxbryta	Voxelotor	B06AX03	B	Anemia Anemia, Hemolytic Anemia, Sickle Cel	2022-02-14
Verquvo	vericiguat	C01	C	Heart Failure	2021-07-16
Camzyos	mavacamten	C01EB	C	Cardiomyopathy, Hypertrophic	2023-06-26
Intuniv	guanfacine	C02AC02	C	Attention Deficit Disorder with Hyperactivity	2015-09-17
Opsumit	macitentan	C02KX04	C	Hypertension, Pulmonary	2013-12-20
Kerendia	finerenone	C09	C	Renal Insufficiency, Chronic Diabetes Mellitus, Type 2	2022-02-16
Entresto	sacubitril, valsartan	C09DX04	C	Heart Failure	2015-11-19
Waylivra	volanesorsen	C10AX18	C		2019-05-03
Nustendi	bempedoic acid, ezetimibe	C10B	C	Hypercholesterolemia Dyslipidemias	2020-03-27
Senshio	ospemifene	G03XC05	G	Postmenopause	2015-01-14
Spedra	avanafil	G04BE10	G	Erectile Dysfunction	2013-06-21
Signifor	pasireotide	H01CB05	H	Acromegaly Pituitary ACTH Hypersecretion	2012-04-24
Isturisa	osilodrostat	H02CA02	H	Cushing Syndrome	2020-01-09
Eladynos	abaloparatide	H05AA04	H	Osteoporosis, Postmenopausal Osteoporosis	2022-12-12
Zerbaxa	ceftolozane, tazobactam	J01	J	Bacterial Infections	2015-09-18
Xerava	eravacycline	J01AA	J	Infection Bacterial Infections	2018-09-20
Fetcroja	cefiderocol	J01D	J	Gram-Negative Bacterial Infections	2020-04-23
Recarbrio	imipenem, cilastatin, relebactam	J01DH56	J	Gram-Negative Bacterial Infections	2020-02-13
Quinsair	levofloxacin	J01MA12	J	Cystic Fibrosis Respiratory Tract Infections	2015-03-25
Quofenix	delafloxacin	J01MA23	J	Community-Acquired Infections	2019-12-16
Xenleta	lefamulin	J01XX	J	Pneumonia, Bacterial Community-Acquired Infections	2020-07-27
Sivextro	tedizolid phosphate	J01XX11	J	Soft Tissue Infections Skin Diseases, Bacterial	2015-03-23
Ketoconazole HRA	ketoconazole	J02AB02	J	Cushing Syndrome	2014-11-18
Dovprela (previously Pretomanid FGK)	pretomanid	J04	J	Tuberculosis, Multidrug-Resistant	2020-07-31
Sirturo	bedaquiline	J04AK05	J	Tuberculosis, Multidrug-Resistant	2014-03-05
Deltyba	delamanid	J04AK06	J	Tuberculosis, Multidrug-Resistant	2014-04-27
Prevymis	letermovir	J05	J	Cytomegalovirus Infections	2018-01-08
Vosevi	sofosbuvir, velpatasvir, voxilaprevi	J05A	J	Hepatitis C, Chronic	2017-07-26
Veklury	remdesivir	J05AB16	J	COVID-19 virus infection	2020-07-03
Paxlovid	nirmatrelvir, ritonavir	J05AE30	J	COVID-19 virus infection	2022-01-28
Vemlidy	tenofovir alafenamide	J05AF13	J	Hepatitis B	2017-01-09
Dectova	Zanamivir	J05AH01	J	Influenza, Human	2019-04-26
Exviera	dasabuvir	J05AP09	J	Hepatitis C, Chronic	2015-01-14
Viekirax	ombitasvir, paritaprevir, ritonavir	J05AP53	J	Hepatitis C, Chronic	2015-01-14
Zepatier	elbasvir, grazoprevir	J05AP54	J	Hepatitis C, Chronic	2016-07-22
Maviret	glecaprevir, pibrentasvir	J05AP57	J	Hepatitis C, Chronic	2017-07-26
Vocabria	cabotegravir	J05AX	J	HIV Infections	2020-12-17
Rukobia	fostemsavir	J05AX	J	HIV Infections	2021-02-04
Sunlenca	lenacapavir	J05AX	J	HIV Infections	2022-08-17
Livtencity	maribavir	J05AX10	J	Cytomegalovirus Infections	2022-11-09
Tivicay	dolutegravir	J05AX12	J	HIV Infections	2014-01-16
Sovaldi	sofosbuvir	J05AX15	J	Hepatitis C, Chronic	2014-01-16
Xofluza	baloxavir marboxil	J05AX25	J	Influenza, Human	2021-01-07
Harvoni	ledispavir, sofosbuvir	J05AX65	J	Hepatitis C, Chronic	2014-11-17
Lonsurf	trifluridine, tipiracil	L01BC	L	Colorectal Neoplasms	2016-04-25
Onureg	azacitidine	L01BC07	L	Leukemia, Myeloid, Acute	2021-06-17
Apealea	paclitaxel	L01CD01	L	Ovarian Neoplasms	2018-11-20
Pixuvri	pixantrone dimaleate	L01DB11	L	Lymphoma, Non-Hodgkin	2012-05-10
Bosulif	bosutinib	L01EA04	L	Leukemia, Myeloid	2013-03-27
Iclusig	ponatinib	L01EA05	L	Leukemia, Myeloid Leukemia, Lymphoid	2013-07-01
Vizimpro	dacomitinib	L01EB07	L	Carcinoma, Non-Small-Cell Lung	2019-04-02
Tafinlar	dabrafenib	L01EC02	L	Melanoma	2013-08-26
Braftovi	encorafenib	L01EC03	L	Melanoma Colorectal Neoplasms	2018-09-19
Xalkori	crizotinib	L01ED01	L	Carcinoma, Non-Small-Cell Lung	2012-10-23
Alecensa	alectinib	L01ED03	L	Carcinoma, Non-Small-Cell Lung	2017-02-16 01:00:00
Lorviqua	lorlatinib	L01ED05	L	Carcinoma, Non-Small-Cell Lung	2019-05-06
Mekinist	trametinib	L01EE01	L	Melanoma	2014-06-30
Koselugo	selumetinib	L01EE04	L	Neurofibromatosis 1	2021-06-17
Nerlynx	neratinib	L01EH02	L	Breast Neoplasms	2018-08-31
Tukysa	tucatinib	L01EH03	L	Breast Neoplasms Neoplasm Metastasis	2021-02-11
Inrebic	fedratinib	L01EJ02	L	Myeloproliferative Disorders Primary Myelofibrosis	2021-02-08
Fotivda	tivozanib hydrochloride monohydrate	L01EK03	L	Carcinoma, Renal Cell	2017-08-24
Calquence	acalabrutinib	L01EL02	L	Leukemia, Lymphocytic, Chronic, B-Cell	2020-11-05 01:00:00
Brukinsa	zanubrutinib	L01EL03	L	Waldenstrom Macroglobulinemia	2021-11-22
Copiktra	duvelisib	L01EM04	L	Leukemia, Lymphocytic, Chronic, B-Cell Lymphoma, Follicular	2021-05-19
Pemazyre	pemigatinib	L01EN02	L	Cholangiocarcinoma	2021-03-26
Rozlytrek	entrectinib	L01EX14	L	Cancer Carcinoma, Non-Small-Cell Lung	2020-07-31
Tabrecta	capmatinib	L01EX17	L	Carcinoma, Non-Small-Cell Lung	2022-06-20
Ayvakyt	avapritinib	L01EX18	L	Gastrointestinal Stromal Tumors	2020-09-24
Tepmetko	tepotinib	L01EX21	L	Carcinoma, Non-Small-Cell Lung	2022-02-16
Retsevmo	selpercatinib	L01EX22	L	Carcinoma, Non-Small-Cell Lung Thyroid Neoplasms	2021-02-11
Enhertu	trastuzumab deruxtecan	L01FD04	L	Breast Neoplasms	2021-01-18
Mylotarg	gemtuzumab ozogamicin	L01FX02	L	Leukemia, Myeloid, Acute	2018-04-19
Padcev	enfortumab vedotin	L01FX13	L	Carcinoma, Transitional Cell Urologic Neoplasms	2022-04-13
Zynlonta	loncastuximab tesirine	L01FX22	L	Lymphoma, Large B-Cell, Diffuse Lymphoma, B-Cell	2022-12-20
Blenrep	belantamab mafodotin	L01XC39	L	Multiple Myeloma	2020-08-25
Tookad	padeliporfin	L01XD07	L	Prostatic Neoplasms	2017-11-10
Zykadia	ceritinib	L01XE	L	Carcinoma, Non-Small-Cell Lung	2015-05-06
Lenvima	lenvatinib	L01XE	L	Thyroid Neoplasms	2015-05-28
Tagrisso	osimertinib	L01XE	L	Carcinoma, Non-Small-Cell Lung	2016-02-01
Kisqali	ribociclib	L01XE	L	Breast Neoplasms	2017-08-22
Piqray	alpelisib	L01XE	L	Breast Neoplasms	2020-07-27
Gavreto	pralsetinib	L01XE	L	Carcinoma, Non-Small-Cell Lung	2021-11-18
Giotrif	afatinib	L01XE13	L	Carcinoma, Non-Small-Cell Lung	2013-09-25
Vargatef	nintedanib	L01XE3	L	Carcinoma, Non-Small-Cell Lung	2014-11-21
Ibrance	palbociclib	L01XE33	L	Breast Neoplasms	2016-11-09
Cotellic	cobimetinib	L01XE38	L	Melanoma	2015-11-20
Lytgobi	futibatinib	L01XE51	L	Cholangiocarcinoma	2023-07-04
Vitrakvi	larotrectinib	L01XE53	L	Abdominal Neoplasms	2019-09-19
Ninlaro	ixazomib	L01XG03	L	Multiple Myeloma	2016-11-21
Odomzo	sonidegib	L01XJ02	L	Carcinoma, Basal Cell	2015-08-14
Lynparza	olaparib	L01XK01	L	Ovarian Neoplasms	2014-12-16
Zejula	niraparib	L01XK02	L	Fallopian Tube Neoplasms Peritoneal Neoplasms Ovarian Neoplasms	2017-11-16
Talzenna	talazoparib	L01XK04	L	Breast Neoplasms	2019-06-20
Rubraca	rucaparib	L01XX	L	Ovarian Neoplasms	2018-05-23
Kyprolis	carfilzomib	L01XX45	L	Multiple Myeloma	2015-11-19
Zydelig	idelalisib	L01XX47	L	Lymphoma, Non-Hodgkin Leukemia, Lymphocytic, Chronic, B-Cell	2014-09-18
Venclyxto	venetoclax	L01XX52	L	Leukemia, Lymphocytic, Chronic, B-Cell	2016-12-04
Tibsovo	ivosidenib	L01XX62	L	Leukemia, Myeloid, Acute Cholangiocarcinoma	2023-05-04
Daurismo	glasdegib	L01XX63	L	Leukemia, Myeloid, Acute	2020-06-26
Nubeqa	darolutamide	L02BB	L	Prostatic Neoplasms, Castration-Resistant	2020-03-27
Xtandi	enzalutamide	L02BB04	L	Prostatic Neoplasms	2013-06-21
Erleada	apalutamide	L02BB05	L	Prostatic Neoplasms	2019-01-14
Orgovyx	relugolix	L02BX	L		2022-04-29
Ponvory	ponesimod	L04AA	L	Multiple Sclerosis, Relapsing-Remitting	2021-05-19
Sotyktu	deucravacitinib	L04AA	L	Psoriasis	2023-03-24
Xeljanz	tofacitinib	L04AA29	L	Arthritis, Rheumatoid	2017-03-22
Aubagio	teriflunomide	L04AA31	L	Multiple Sclerosis	2013-08-26
Otezla	apremilast	L04AA32	L	Arthritis, Psoriatic Psoriasis	2015-01-15
Olumiant	baricitinib	L04AA37	L	Arthritis, Rheumatoid	2017-02-13
Jyseleca	filgotinib	L04AA45	L	Arthritis, Rheumatoid	2020-09-24
Voxzogo	vosoritide	M05BX	M	Achondroplasia	2021-08-26
Spinraza	nusinersen	M09	M	Muscular Atrophy, Spinal	2017-05-30
Translarna	ataluren	M09AX03	M	Muscular Dystrophy, Duchenne	2014-07-31
Evrysdi	risdiplam	M09AX10	M	Muscular Atrophy, Spinal	2021-03-26
Vydura	rimegepant	N02CD06	N	Migraine Disorders	2022-04-25
Aquipta	atogepant	N02CD07	N	Migraine Disorders	2023-08-11
Fintepla	fenfluramine	N03	N	Epilepsies, Myoclonic	2020-12-18
Epidyolex	cannabidiol	N03AX	N	Lennox Gastaut Syndrome Epilepsies, Myoclonic	2019-09-19
Ztalmy	ganaxolone	N03AX	N	Epileptic Syndromes Spasms, Infantile	2023-07-26
Fycompa	perampanel	N03AX22	N	Epilepsies, Partial	2012-07-23
Briviact (in Italy: Nubriveo)	brivaracetam	N03AX23	N	Epilepsy	2016-01-13
Ongentys	opicapone	N04	N	Parkinson Disease	2016-06-24
Xadago	safinamide	N04B	N	Parkinson Disease	2015-02-23
Quviviq	daridorexant	N05	N	Sleep Initiation and Maintenance Disorders	2022-04-29
Latuda	lurasidone	N05AE05	N	Schizophrenia	2014-03-21
Reagila	cariprazine	N05AX15	N	Schizophrenia	2017-07-13
Byfavo	remimazolam	N05CD14	N	Conscious Sedation	2021-03-26
Spravato	esketamine	N06AX27	N	Depressive Disorder	2019-12-18
Sunosi	solriamfetol	N06BA14	N	Narcolepsy Sleep Apnea, Obstructive	2020-01-16
Wakix	pitolisant	N07XX11	N	Narcolepsy	2016-03-31
Enerzair Breezhaler	indacaterol, glycopyrronium bromide, mometasone	R03AL	R	Asthma	2020-07-03
Kalydeco	ivacaftor	R07AX02	R	Cystic Fibrosis	2012-07-23
Orkambi	lumacaftor, ivacaftor	R07AX30	R	Cystic Fibrosis	2015-11-19
Kaftrio	ivacaftor, tezacaftor, elexacaftor	R07AX32	R	Cystic Fibrosis	2020-08-21
Kapruvia	difelikefalin	V03AX	V	Pruritus	2022-04-25
Tybost	cobicistat	V03AX03	V	HIV Infections	2013-09-19
Locametz	gozetotide	V09I	V	Radionuclide Imaging	2022-12-09
Pluvicto	lutetium (177Lu) vipivotide tetraxetan	V10XX	V	Prostatic Neoplasms, Castration-Resistant	2022-12-09
Lutathera	lutetium (177Lu) oxodotreotide	V10XX04	V	Neuroendocrine Tumors	2017-09-26
Zokinvy	lonafarnib	A16AX20	A	Progeria Laminopathies	2022-07-18

## Sheet: 8. BCRP PICROSS output
Product Name	API	ATC code	SmPC Section	SmPC SubSection	SmPC Text	Authorisation Date	Excluded products	Generic/Duplicate/Orphan/Non-Orphan	Products approved after 2012, but APIs approved prior to 2012	Products approved before 2012	Products lackning information on BCRP	Fixed-dose combination prodcuts with identical warning text	Sum of exclusions
SUM								7	22	32	0	18	79
Triumeq	abacavir sulfate / dolutegravir sodium / lamivudine	J05AR13	4	5	Dolutegravir is also a substrate of UGT1A3, UGT1A9, CYP3A4, P- glycoprotein (P-gp), and breast cancer resistance protein (BCRP).	2014-08-31	Triumeq		Yes
Triumeq	abacavir sulfate / dolutegravir sodium / lamivudine	J05AR13	4	5	Although abacavir and lamivudine are substrates of BCRP and P-gp in vitro, given the high absolute bioavailability of abacavir and lamivudine, (see section 5.2), inhibitors of these efflux transporters are unlikely to result in a clinically relevant impact on abacavir or lamivudine concentrations.	2014-08-31
Triumeq	abacavir sulfate / dolutegravir sodium / lamivudine	J05AR13	5	2	UGT1A1 or UGT2B7, or the transporters Pgp, BCRP, BSEP, organic anion transporting polypeptide 1B1 (OATP1B1), OATP1B3, OCT1, MATE2-K, multidrug resistance-associated protein 2 (MRP2) or.	2014-08-31
Triumeq	abacavir sulfate / dolutegravir sodium / lamivudine	J05AR13	5	2	OCT2, BCRP and P-gp or MATE2-K. Abacavir is therefore not expected to affect the plasma concentrations of medicinal products that are substrates of these enzymes or transporters.	2014-08-31
Triumeq	abacavir sulfate / dolutegravir sodium / lamivudine	J05AR13	5	2	In vitro, lamivudine did not inhibit or induce CYP enzymes (such as CYP3A4, CYP2C9 or CYP2D6) and demonstrated no or weak inhibition of OATP1B1, OAT1B3, OCT3, BCRP, P-gp, MATE1 or.	2014-08-31
Eladynos	abaloparatide	H05AA04	5	2	Furthermore, abaloparatide does not inhibit P-gp, BCRP, OAT1, OAT3, OCT2, OATP1B1 and OATP1B3 transporters in vitro at its clinically relevant concentrations.	2022-12-12
Verzenios	abemaciclib	L01EF03	4	5	However, based on the in vitro inhibition of P-gp and breast cancer resistance protein (BCRP) observed with abemaciclib, in vivo interactions of abemaciclib with narrow therapeutic index substrates of these transporters, such as digoxin or dabigatran etexilate, may occur.	2018-09-26
Cibinqo	abrocitinib	D11AH08	5	2	BCRP and OAT3 (e.g.	2021-12-09
Calquence	acalabrutinib	L01EL02	4	5	(CYP3A4), and both substances are substrates for P-gp and breast cancer resistance protein (BCRP).	2020-11-05
Calquence	acalabrutinib	L01EL02	4	5	Acalabrutinib may increase exposure to co-administered BCRP substrates (e.g., methotrexate) by inhibition of intestinal BCRP (see section 5.2).	2020-11-05
Calquence	acalabrutinib	L01EL02	4	5	Gastrointestinal (GI) tract, oral narrow therapeutic range BCRP substrates such as methotrexate should be taken at least 6 hours before or after acalabrutinib.	2020-11-05
Calquence	acalabrutinib	L01EL02	5	2	In vitro studies indicate that acalabrutinib and ACP-5862 are P-gp and BCRP substrates.	2020-11-05
Calquence	acalabrutinib	L01EL02	5	2	Co- administration with BCRP inhibitors is however unlikely to result in clinically relevant drug interactions.	2020-11-05
Calquence	acalabrutinib	L01EL02	5	2	Acalabrutinib may inhibit intestinal BCRP, while ACP- 5862 may inhibit MATE1 at clinically relevant concentrations (see section 4.5).	2020-11-05
Calquence	acalabrutinib	L01EL02	5	2	Acalabrutinib does not inhibit MATE1, while ACP-5862 does not inhibit BCRP at clinically relevant concentrations.	2020-11-05
Giotrif	afatinib	L01XE13	4	5	Effects of P-gp and breast cancer resistance protein (BCRP) inhibitors on afatinib.	2013-09-25
Giotrif	afatinib	L01XE13	4	5	In vitro studies have demonstrated that afatinib is a substrate of P-gp and BCRP.	2013-09-25
Giotrif	afatinib	L01XE13	4	5	When the strong P-gp and BCRP inhibitor ritonavir (200 mg twice a day for 3 days) was administered 1 hour before a single dose of 20 mg GIOTRIF, exposure to afatinib increased by 48 (area under the curve (AUC0-)) and 39 (maximum plasma concentration (Cmax)).	2013-09-25
Giotrif	afatinib	L01XE13	4	5	Interactions with BCRP.	2013-09-25
Giotrif	afatinib	L01XE13	4	5	In vitro studies indicated that afatinib is a substrate and an inhibitor of the transporter BCRP.	2013-09-25
Giotrif	afatinib	L01XE13	4	5	Afatinib may increase the bioavailability of orally administered BCRP substrates (including but not limited to rosuvastatin and sulfasalazine).	2013-09-25
Alecensa	alectinib	L01ED03	4	4	Table 2 (see sections 4.2 and 4.5, P-gp substrates and BCRP substrates).	2017-02-16
Alecensa	alectinib	L01ED03	4	5	Breast cancer resistance protein (BCRP) substrates.	2017-02-16
Alecensa	alectinib	L01ED03	4	5	In vitro, alectinib and M4 are inhibitors of the efflux transporter BCRP.	2017-02-16
Alecensa	alectinib	L01ED03	4	5	Therefore, alectinib and M4 may have the potential to increase plasma concentrations of co-administered substrates of BCRP.	2017-02-16
Alecensa	alectinib	L01ED03	4	5	When Alecensa is co-administered with BCRP substrates (e.g., methotrexate, mitoxantrone, topotecan and lapatinib), appropriate monitoring is recommended.	2017-02-16
Alecensa	alectinib	L01ED03	5	1	Based on preclinical data, alectinib is not a substrate of P-gp or BCRP, which are both efflux transporters in the blood brain barrier, and is therefore able to distribute into and be retained within the central nervous system.	2017-02-16
Alecensa	alectinib	L01ED03	5	2	BCRP or organic anion-transporting polypeptide (OATP) 1B1/B3.	2017-02-16
Piqray	alpelisib	L01XE	4	5	BCRP inhibitors.	2020-07-27
Piqray	alpelisib	L01XE	4	5	Alpelisib is a substrate for BCRP in vitro.	2020-07-27
Piqray	alpelisib	L01XE	4	5	BCRP is involved in the hepatobiliary export and intestinal secretion of alpelisib, therefore inhibition of BCRP in the liver and in the intestine during elimination may lead to an increase in systemic exposure of alpelisib.	2020-07-27
Piqray	alpelisib	L01XE	4	5	Therefore, caution and monitoring for toxicity are advised during concomitant treatment with inhibitors of BCRP (e.g.	2020-07-27
Piqray	alpelisib	L01XE	4	5	In vitro evaluations indicated that alpelisib (and/or its metabolite BZG791) has a potential to inhibit the activities of OAT3 drug transporters and intestinal BCRP and P-gp.	2020-07-27
Piqray	alpelisib	L01XE	5	2	(P-gp, BCRP, MRP2, BSEP), solute carrier transporters at the liver inlet (OATP1B1, OATP1B3,.	2020-07-27
Piqray	alpelisib	L01XE	5	2	Due to high alpelisib concentrations in the intestinal lumen, an effect on intestinal P-gp and BCRP cannot be fully excluded.	2020-07-27
Ambrisentan Mylan	ambrisentan	C02KX02	4	5	In vitro, ambrisentan has no inhibitory effect on human transporters at clinically relevant concentrations, including the P-glycoprotein (Pgp), breast cancer resistance protein (BCRP), multi- drug resistance related protein 2 (MRP2), bile salt export pump (BSEP), organic anion transporting polypeptides (OATP1B1 and OATP1B3) and the sodium-dependent taurocholate co-transporting polypeptide (NTCP).	2019-06-20	Ambrisentan Mylan		Yes
Ambrisentan Mylan	ambrisentan	C02KX02	5	2	In vitro, ambrisentan has no inhibitory effect on human transporters at clinically relevant concentrations, including Pgp, BCRP, MRP2, BSEP, OATP1B1,.	2019-06-20
Ambrisentan Mylan	ambrisentan	C02KX02	5	2	UGT1A1, UGT1A6, UGT1A9, UGT2B7 or cytochrome P450 enzymes 1A2, 2A6, 2B6, 2C8, 2C9, 2C19, 2D6, 2E1, 3A4 or transport via BSEP, BCRP, Pgp, MRP2, OATP1B1/3, or NTCP.	2019-06-20
Volibris	ambrisentan	C02KX02	4	5	In vitro, ambrisentan has no inhibitory effect on human transporters at clinically relevant concentrations, including the P-glycoprotein (Pgp), breast cancer resistance protein (BCRP), multi- drug resistance related protein 2 (MRP2), bile salt export pump (BSEP), organic anion transporting polypeptides (OATP1B1 and OATP1B3) and the sodium-dependent taurocholate co-transporting polypeptide (NTCP).	2008-04-20	Volibris			Yes
Volibris	ambrisentan	C02KX02	5	2	In vitro, ambrisentan has no inhibitory effect on human transporters at clinically relevant concentrations, including Pgp, BCRP, MRP2, BSEP, OATP1B1,.	2008-04-20
Volibris	ambrisentan	C02KX02	5	2	UGT1A1, UGT1A6, UGT1A9, UGT2B7 or cytochrome P450 enzymes 1A2, 2A6, 2B6, 2C8, 2C9, 2C19, 2D6, 2E1, 3A4 or transport via BSEP, BCRP, Pgp, MRP2, OATP1B1/3, or NTCP.	2008-04-20
Erleada	apalutamide	L02BB05	4	5	Apalutamide was shown to be a weak inducer of P-glycoprotein (P-gp), breast cancer resistance protein (BCRP), and organic anion transporting polypeptide 1B1 (OATP1B1) clinically.	2019-01-14
Erleada	apalutamide	L02BB05	4	5	(P-gp substrate) and 41 decrease in the AUC of rosuvastatin (BCRP/OATP1B1 substrate) but had no impact on Cmax.	2019-01-14
Erleada	apalutamide	L02BB05	4	5	Concomitant use of Erleada with medicinal products that are substrates of P-gp (e.g., colchicine, dabigatran etexilate, digoxin), BCRP or OATP1B1 (e.g., lapatinib, methotrexate, rosuvastatin, repaglinide) can result in lower exposure of these medicinal products.	2019-01-14
Erleada	apalutamide	L02BB05	4	5	P-gp, BCRP or OATP1B1 are co-administered with Erleada, evaluation for loss of efficacy of the substrate should be performed and dose adjustment of the substrate may be required to maintain optimal plasma concentrations.	2019-01-14
Erleada	apalutamide	L02BB05	5	2	In vitro data indicate that apalutamide and its N-desmethyl metabolite are not substrates for BCRP,.	2019-01-14
Apixaban Accord	apixaban	B01AF02	5	2	Apixaban is a substrate of transport proteins, P-gp and breast cancer resistance protein (BCRP).	2020-07-23	Apixaban Accord		Yes
Eliquis	apixaban	B01AF02	5	2	Apixaban is a substrate of transport proteins, P-gp and breast cancer resistance protein (BCRP).	2011-05-18	Eliquis			Yes
Otezla	apremilast	L04AA32	5	2	(OATP)1B1 and OATP1B3, or breast cancer resistance protein (BCRP) and is not a substrate for these transporters.	2015-01-15
Scemblix	asciminib	L01EA06	5	2	Asciminib is eliminated by biliary secretion via breast cancer-resistant protein (BCRP).	2022-08-25
Scemblix	asciminib	L01EA06	5	2	Asciminib is a substrate of BCRP and P-gp.	2022-08-25
Scemblix	asciminib	L01EA06	5	2	Asciminib inhibits BCRP and P-gp with Ki values of 24.3 and 21.7 micromolar, respectively.	2022-08-25
Scemblix	asciminib	L01EA06	5	2	Asciminib is metabolised by several pathways, including the CYP3A4, UGT2B7 and UGT2B17 enzymes and biliary secreted by the transporter BCRP.	2022-08-25
Scemblix	asciminib	L01EA06	5	2	CYP3A4, UGT and BCRP pathways may alter asciminib exposure.	2022-08-25
Evotaz	atazanavir, cobicistat	J05AR15	4	5	Cobicistat inhibits the transporters p-glycoprotein (P-gp), BCRP, MATE1, OATP1B1 and OATP1B3.	2015-07-13	Evotaz					Yes
Evotaz	atazanavir, cobicistat	J05AR15	4	5	EVOTAZ in patients receiving medicinal products that are substrates of the transporters P-gp, BCRP,.	2015-07-13
Aquipta	atogepant	N02CD07	5	2	Atogepant is a substrate of P-gp, BCRP, OATP1B1, OATP1B3, and OAT1.	2023-08-11
Aquipta	atogepant	N02CD07	5	2	Atogepant is not an inhibitor of P-gp, BCRP, OAT1, OAT3, NTCP, BSEP, MRP3, or MRP4 at clinically relevant concentrations.	2023-08-11
Spedra	avanafil	G04BE10	4	5	Based on in vitro data, at clinically relevant concentrations avanafil could be an inhibitor of BCRP.	2013-06-21
Ayvakyt	avapritinib	L01EX18	4	5	Avapritinib is an inhibitor of P-gp, BCRP, MATE1, MATE2-K, and BSEP in vitro.	2020-09-24
Ayvakyt	avapritinib	L01EX18	5	2	In vitro, avapritinib is not a substrate of P-gp, BCRP, OAT1, OAT3, OCT1, OCT2, OATP1B1,.	2020-09-24
Ayvakyt	avapritinib	L01EX18	5	2	Avapritinib is an inhibitor of P-gp, BCRP, MATE1, MATE2-K, and BSEP in vitro (see section 4.5).	2020-09-24
Doptelet	avatrombopag	B02BX	5	2	(BCRP) but not organic anion transporter polypeptide (OATP) 1B1 and 1B3, and organic cation transporter (OCT) 2 in vitro.	2019-06-20
Onureg	azacitidine	L01BC07	4	5	No clinically relevant drug-drug interactions are expected when Onureg is co-administered with substrates of P-glycoprotein (P-gp), breast cancer resistance protein (BCRP), organic anion transporters (OAT) OAT1 and OAT3, organic anion transporting polypeptides (OATP) OATP1B1 and OATP1B3, or organic cation transporter (OCT).	2021-06-17
Olumiant	baricitinib	L04AA37	4	5	In vitro, baricitinib is a substrate for organic anionic transporter (OAT)3, P-glycoprotein (Pgp), breast cancer resistance protein (BCRP) and multidrug and toxic extrusion protein (MATE)2-K.	2017-02-13
Olumiant	baricitinib	L04AA37	4	5	Coadministration of baricitinib with ciclosporin (Pgp/BCRP inhibitor) or methotrexate (substrate of several transporters including OATP1B1, OAT1, OAT3, BCRP, MRP2,.	2017-02-13
Olumiant	baricitinib	L04AA37	4	5	OATP1B1, OATP1B3, BCRP, MATE1 and MATE2-K at clinically relevant concentrations.	2017-02-13
Olumiant	baricitinib	L04AA37	5	2	CYP3A4, OAT3, Pgp, BCRP and MATE2-K, and may be a clinically relevant inhibitor of the transporter OCT1 (see section 4.5).	2017-02-13
Olumiant	baricitinib	L04AA37	5	2	OAT3, OCT2, OATP1B1, OATP1B3, BCRP, MATE1 and MATE2-K at clinically relevant concentrations.	2017-02-13
Olumiant	baricitinib	L04AA37	5	2	Renal elimination is the principal mechanism for baricitinibs clearance through glomerular filtration and active secretion via OAT3, Pgp, BCRP and MATE2-K.	2017-02-13
Sirturo	bedaquiline	J04AK05	5	2	BCRP in vitro.	2014-03-05
Sirturo	bedaquiline	J04AK05	5	2	BCRP, OAT1, OAT3, OCT1, OCT2, MATE1 and MATE2 at clinically relevant concentrations in vitro.	2014-03-05
Sirturo	bedaquiline	J04AK05	5	2	An in vitro study indicated a potential for bedaquiline to inhibit BCRP at the concentrations achieved in the intestine after oral administration.	2014-03-05
Orladeyo	berotralstat	B06AC	4	5	Berotralstat is a P-glycoprotein (P-gp) and breast cancer resistance protein (BCRP) substrate.	2021-04-30
Orladeyo	berotralstat	B06AC	4	5	P-gp and BCRP inhibitors.	2021-04-30
Orladeyo	berotralstat	B06AC	4	5	Cyclosporine, a P-gp and BCRP inhibitor, increased the steady state maximum concentration (Cmax) of berotralstat by 25 and the AUC of berotralstat by 55.	2021-04-30
Orladeyo	berotralstat	B06AC	4	5	Berotralstat exposure may be increased with concomitant administration of P-gp and BCRP inhibitors, but no dose adjustment is necessary.	2021-04-30
Orladeyo	berotralstat	B06AC	4	5	Close monitoring for adverse events is recommended for concomitant use with P-gp and BCRP inhibitors.	2021-04-30
Orladeyo	berotralstat	B06AC	4	5	P-gp and BCRP inducers.	2021-04-30
Orladeyo	berotralstat	B06AC	4	5	Berotralstat is a substrate of P-gp and BCRP.	2021-04-30
Orladeyo	berotralstat	B06AC	4	5	P-gp and BCRP inducers (e.g.	2021-04-30
Orladeyo	berotralstat	B06AC	5	2	BCRP.	2021-04-30
Biktarvy	bictegravir, emtricitabine, tenofovir alafenamide	J05AR20	4	5	Bictegravir is both a P-gp and a BCRP substrate.	2018-06-21
Biktarvy	bictegravir, emtricitabine, tenofovir alafenamide	J05AR20	4	5	Therefore, caution is recommended when bictegravir is combined with medicinal products known to inhibit P-gp and/or BCRP (e.g.	2018-06-21
Biktarvy	bictegravir, emtricitabine, tenofovir alafenamide	J05AR20	4	5	(BCRP).	2018-06-21
Biktarvy	bictegravir, emtricitabine, tenofovir alafenamide	J05AR20	4	5	Co-administration of Biktarvy with medicinal products that strongly affect P-gp and BCRP.	2018-06-21
Biktarvy	bictegravir, emtricitabine, tenofovir alafenamide	J05AR20	4	5	Biktarvy with other medicinal products that inhibit P-gp and BCRP may increase the absorption and plasma concentration of tenofovir alafenamide.	2018-06-21
Biktarvy	bictegravir, emtricitabine, tenofovir alafenamide	J05AR20	4	5	(Inhibition of CYP3A, UGT1A1, and P-gp/BCRP).	2018-06-21
Biktarvy	bictegravir, emtricitabine, tenofovir alafenamide	J05AR20	4	5	(Inhibition of P-gp/BCRP).	2018-06-21
Biktarvy	bictegravir, emtricitabine, tenofovir alafenamide	J05AR20	4	5	(Inhibition of P-gp/BCRP).	2018-06-21
Mektovi	binimetinib	L01EE03	5	2	In vitro experiments indicate that binimetinib is a substrate of P-glycoprotein (P-gp) and breast cancer resistance protein (BCRP).	2018-09-20
Mektovi	binimetinib	L01EE03	5	2	Inhibition of P-gp or BCRP is unlikely to result in a clinically important increase in binimetinib concentrations as binimetinib exhibits moderate to high passive permeability.	2018-09-20
Bosulif	bosutinib	0	4	5	(BCRP, systemically), organic anion transporting polypeptide (OATP)1B1, OATP1B3, organic anion transporter (OAT)1, OAT3, organic cation transporter (OCT)2 at clinically relevant concentrations, but may have the potential to inhibit BCRP in the gastrointestinal tract and OCT1.	2013-03-27
Rxulti	brexpiprazole	N05AX16	4	5	Resistance Protein transporter (BCRP) and P-glycoprotein (P-gp) transporter.	2018-07-26
Rxulti	brexpiprazole	N05AX16	5	2	Based on in vivo studies, brexpiprazole is neither a substrate nor an inhibitor of efflux transporters, such as Multi Drug Resistance (MDR) 1 (P-gp) and BCRP.	2018-07-26
Alunbrig	brigatinib	L01XE43	4	5	P-gp and BCRP inhibitors.	2018-11-22
Alunbrig	brigatinib	L01XE43	4	5	Brigatinib is a substrate of P-glycoprotein (P-gp) and breast cancer resistance protein (BCRP) in vitro.	2018-11-22
Alunbrig	brigatinib	L01XE43	4	5	Given that brigatinib exhibits high solubility and high permeability, inhibition of P-gp and BCRP is not expected to result in a clinically meaningful change in the systemic exposure of brigatinib.	2018-11-22
Alunbrig	brigatinib	L01XE43	4	5	No dose adjustment is required for Alunbrig during coadministration with P-gp and BCRP inhibitors.	2018-11-22
Alunbrig	brigatinib	L01XE43	4	5	Coadministration of brigatinib with substrates of P-gp (e.g., digoxin, dabigatran, colchicine, pravastatin), BCRP (e.g., methotrexate, rosuvastatin, sulfasalazine), organic cation transporter 1 (OCT1), multidrug and toxin extrusion protein 1 (MATE1), and 2K (MATE2K) may increase their plasma concentrations.	2018-11-22
Alunbrig	brigatinib	L01XE43	5	2	Brigatinib is a substrate of the transporter proteins P-gp and BCRP.	2018-11-22
Briviact (in Italy: Nubriveo)	brivaracetam	N03AX23	5	2	CYP2D6, CYP3A4, or the transporters P-gp, BCRP, BSEP MRP2, MATE-K, MATE-1, OATP1B1,.	2016-01-13
Hepcludex	bulevirtide	J05A	5	2	Based on the in vitro studies, no clinically relevant interaction is expected for most common efflux transporters (MDR1, BCRP, BSEP, MATE1 and MATE2K) and uptake transporters (OATP2B1,.	2020-07-31
Cabazitaxel Accord	cabazitaxel	L01CD04	5	2	Cabazitaxel inhibited the transport of P-glycoprotein (PgP) (digoxin, vinblastin), Breast-Cancer-Resistant-Proteins (BCRP) (methotrexate) and Organic Anion Transporting.	2020-08-28	Cabazitaxel Accord		Yes
Cabazitaxel Accord	cabazitaxel	L01CD04	5	2	PgP, BCRP and OATP1B3 is unlikely in vivo at the dose of 25 mg/m2.	2020-08-28
Jevtana	cabazitaxel	L01CD	5	2	Cabazitaxel inhibited the transport of P-glycoprotein (PgP) (digoxin, vinblastin), Breast-Cancer-Resistant-Proteins (BCRP) (methotrexate) and Organic Anion Transporting.	2011-03-17	Jevtana			Yes
Jevtana	cabazitaxel	L01CD	5	2	PgP, BCRP and OATP1B3 is unlikely in vivo at the dose of 25 mg/m2.	2011-03-17
Vocabria	cabotegravir	J05AX	4	5	Cabotegravir is a substrate of P-glycoprotein (P-gp) and breast cancer resistance protein (BCRP), however, because of its high permeability, no alteration in absorption is expected when co- administered with either P-gp or BCRP inhibitors.	2020-12-17
Vocabria	cabotegravir	J05AX	5	2	UGT1A4, UGT1A6, UGT1A9, UGT2B4, UGT2B7, UGT2B15, and UGT2B17, P-gp, BCRP, Bile salt export pump (BSEP), OCT1, OCT2, OATP1B1, OATP1B3, multidrug and toxin extrusion transporter.	2020-12-17
Invokana	canagliflozin	A10BK02	4	5	P-glycoprotein (P-gp) and Breast Cancer Resistance Protein (BCRP).	2013-11-15
Invokana	canagliflozin	A10BK02	4	5	Inhibition of BCRP by canagliflozin cannot be excluded at an intestinal level and increased exposure may therefore occur for medicinal products transported by BCRP, e.g.	2013-11-15
Vokanamet	canagliflozin, metformin	A10BD16	4	5	P-glycoprotein (P-gp) and Breast Cancer Resistance Protein (BCRP).	2014-04-23	Vokanamet					Yes
Vokanamet	canagliflozin, metformin	A10BD16	4	5	Inhibition of BCRP by canagliflozin cannot be excluded at an intestinal level and increased exposure may therefore occur for medicinal products transported by BCRP, e.g., certain statins like rosuvastatin and some anti-cancer medicinal products.	2014-04-23
Kengrexal	cangrelor	B01	4	5	Breast cancer resistance protein (BCRP).	2015-03-23
Kengrexal	cangrelor	B01	4	5	In vitro inhibition of BCRP by the metabolite ARC-69712XX at clinically relevant concentrations has been observed.	2015-03-23
Kengrexal	cangrelor	B01	4	5	Possible implications for the in vivo situation have not been investigated, but caution is advised when cangrelor is to be combined with a BCRP substrate.	2015-03-23
Epidyolex	cannabidiol	N03AX	5	2	In vitro, cannabidiol and 7-OH-CBD are not substrates for or inhibitors of efflux transports P-gp/MDR1, BCRP or BSEP.	2019-09-19
Epidyolex	cannabidiol	N03AX	5	2	The metabolite 7-COOH-CBD is a P-gp/MDR1 substrate and has the potential to inhibit BCRP, OATP1B3, and OAT3.	2019-09-19
Tabrecta	capmatinib	L01EX17	4	5	P-glycoprotein (P-gp) and breast cancer resistance protein (BCRP) substrates.	2022-06-20
Tabrecta	capmatinib	L01EX17	4	5	In cancer patients, co-administration of rosuvastatin (BCRP substrate) with multiple doses of capmatinib (400 mg twice daily) increased rosuvastatin AUCinf by 108 and increased Cmax by 204 compared to administration of rosuvastatin alone.	2022-06-20
Tabrecta	capmatinib	L01EX17	4	5	Tabrecta with a P-gp or BCRP substrate may increase the incidence and severity of adverse reactions of these substrates.	2022-06-20
Tabrecta	capmatinib	L01EX17	4	5	(digoxin, dabigatran etexilate, colchicine, sitagliptin, saxagliptin and posaconazole) or BCRP.	2022-06-20
Tabrecta	capmatinib	L01EX17	4	5	If capmatinib is co-administered with narrow therapeutic index P-gp or BCRP substrates, dose reduction of the co-administered medicinal product may be required.	2022-06-20
Tabrecta	capmatinib	L01EX17	5	2	Based on in vitro data, capmatinib is a P-gp substrate, but not a BCRP or multidrug resistance-associated (MRP2) substrate.	2022-06-20
Kyprolis	carfilzomib	L01XX45	4	5	Carfilzomib is a P-glycoprotein (P-gp) but not a BCRP substrate.	2015-11-19
Kyprolis	carfilzomib	L01XX45	4	5	However, given that Kyprolis is administrated intravenously and is extensively metabolised, the pharmacokinetic profile of carfilzomib is unlikely to be affected by P-gp or BCRP inhibitors or inducers.	2015-11-19
Reagila	cariprazine	N05AX15	5	2	Cariprazine and its major active metabolites are not substrates of P-glycoprotein (P-gp), the organic anion transporting polypeptide 1B1 and 1B3 (OATP1B1 and OATP1B3), and the breast cancer resistance protein (BCRP).	2017-07-13
Reagila	cariprazine	N05AX15	5	2	OATP1B1, OATP1B3 and BCRP is unlikely.	2017-07-13
Reagila	cariprazine	N05AX15	5	2	Cariprazine and its major active metabolites are not inhibitors of transporters OATP1B1, OATP1B3, BCRP, organic cation transporter 2 (OCT2), and organic anion transporters 1 and 3 (OAT1 and OAT3) in vitro.	2017-07-13
Zerbaxa	ceftolozane, tazobactam	J01	4	5	Ceftolozane and tazobactam were not substrates for P-gp or BCRP, and tazobactam was not a substrate for OCT2, in vitro at therapeutic plasma concentrations.	2015-09-18
Zerbaxa	ceftolozane, tazobactam	J01	4	5	In vitro data indicate that ceftolozane did not inhibit P-gp, BCRP, OATP1B1, OATP1B3, OCT1, OCT2, MRP, BSEP, OAT1,.	2015-09-18
Zerbaxa	ceftolozane, tazobactam	J01	4	5	In vitro data indicate that neither tazobactam nor the tazobactam metabolite M1 inhibit P-gp, BCRP, OATP1B1, OATP1B3,.	2015-09-18
Zykadia	ceritinib	L01XE	4	5	Based on in vitro data, ceritinib is predicted to inhibit intestinal P-gp and BCRP at clinically relevant concentrations.	2015-05-06
Zykadia	ceritinib	L01XE	4	5	Caution should be exercised with concomitant use of BCRP substrates (e.g.	2015-05-06
Zykadia	ceritinib	L01XE	5	2	In vitro studies suggest that ceritinib is a substrate for P-glycoprotein (P-gp), but not of breast cancer resistance protein (BCRP) or multi-resistance protein 2 (MRP2).	2015-05-06
Mavenclad	cladribine	L04AA40	4	5	Potent ENT1, CNT3 and BCRP transporter inhibitors.	2017-08-22
Mavenclad	cladribine	L04AA40	4	5	At the level of cladribine absorption, the only conceivable interaction pathway of clinical relevance appears to be the breast cancer resistance protein (BCRP or ABCG2).	2017-08-22
Mavenclad	cladribine	L04AA40	4	5	Inhibition of BCRP in the gastrointestinal tract may increase the oral bioavailability and systemic exposure of cladribine.	2017-08-22
Mavenclad	cladribine	L04AA40	4	5	BCRP inhibitors, which may alter the pharmacokinetics of BCRP substrates by 20 in vivo, include eltrombopag.	2017-08-22
Mavenclad	cladribine	L04AA40	4	5	Although the clinical relevance of such interactions is unknown, it is recommended that co- administration of potent ENT1, CNT3 or BCRP inhibitors be avoided during the 4- to 5-day cladribine treatment.	2017-08-22
Mavenclad	cladribine	L04AA40	4	5	If this is not possible, selection of alternative concomitant medicinal products with no, or minimal ENT1, CNT3 or BCRP transporter inhibiting properties should be considered.	2017-08-22
Mavenclad	cladribine	L04AA40	4	5	Potent BCRP and P-gp transporter inducers.	2017-08-22
Mavenclad	cladribine	L04AA40	4	5	The effects of potent inducers of the efflux transporters BCRP and P-glycoprotein (P-gp) on the bioavailability and disposition of cladribine have not been formally studied.	2017-08-22
Mavenclad	cladribine	L04AA40	4	5	A possible decrease in cladribine exposure should be considered if potent BCRP (e.g.	2017-08-22
Mavenclad	cladribine	L04AA40	5	2	The distribution of cladribine across biological membranes is facilitated by various transport proteins, including ENT1, CNT3 and BCRP.	2017-08-22
Tybost	cobicistat	V03AX03	4	4	Cobicistat inhibits the transporters P-gp, BCRP, MATE1, OATP1B1 and OATP1B3.	2013-09-19
Tybost	cobicistat	V03AX03	4	5	Cobicistat inhibits the transporters P-gp, BCRP, MATE1, OATP1B1 and OATP1B3.	2013-09-19
Cotellic	cobimetinib	L01XE38	4	5	BCRP substrates.	2015-11-20
Cotellic	cobimetinib	L01XE38	4	5	In vitro, cobimetinib is a moderate inhibitor of BCRP (Breast Cancer Resistance Protein).	2015-11-20
Cotellic	cobimetinib	L01XE38	4	5	BCRP cannot be ruled out.	2015-11-20
Tafinlar	dabrafenib	L01EC02	4	5	OATP1B1/1B3 and BCRP is not likely based on the observations from a clinical study with rosuvastatin.	2013-08-26
Tafinlar	dabrafenib	L01EC02	4	5	(OATP1B1), OATP1B3 and BCRP.	2013-08-26
Tafinlar	dabrafenib	L01EC02	4	5	(OATP1B1, OATP1B3 and BCRP substrate) with repeat-dose dabrafenib 150 mg twice daily in 16 patients, Cmax of rosuvastatin increased 2.6-fold whereas the AUC was only minimally changed.	2013-08-26
Tafinlar	dabrafenib	L01EC02	5	2	Dabrafenib is a substrate of human P-glycoprotein (Pgp) and human BCRP in vitro.	2013-08-26
Tafinlar	dabrafenib	L01EC02	5	2	However, these transporters have minimal impact on dabrafenib oral bioavailability and elimination and the risk for clinically relevant drug-drug interactions with inhibitors of Pgp or BCRP is low.	2013-08-26
Vizimpro	dacomitinib	L01EB07	4	5	(P-gp) (in the gastrointestinal [GI] tract), Breast Cancer Resistance Protein (BCRP) (systemically and.	2019-04-02
Vizimpro	dacomitinib	L01EB07	5	2	Dacomitinib is a substrate for the membrane transport proteins P-gp and BCRP.	2019-04-02
Vizimpro	dacomitinib	L01EB07	5	2	(systemically), organic anion transporters (OAT)1 and OAT3, OCT2, organic anion transporting polypeptide (OATP)1B1, and OATP1B3, but may inhibit the activity of P-gp (in the GI tract), BCRP.	2019-04-02
Quviviq	daridorexant	N05	4	5	Substrates of BCRP or P-gp transporters.	2022-04-29
Quviviq	daridorexant	N05	4	5	In clinical studies conducted in healthy subjects receiving 25 mg and 50 mg daridorexant and rosuvastatin, a BCRP substrate, daridorexant did not affect the PK of rosuvastatin, indicating an absence of inhibition of BCRP.	2022-04-29
Quviviq	daridorexant	N05	4	5	BCRP substrates can be administered with QUVIVIQ without dose adjustment.	2022-04-29
Quviviq	daridorexant	N05	5	2	Daridorexant inhibits various transporters in vitro and had the strongest inhibitory effect on BCRP with an IC50 of 3.0 µM (see section 4.5).	2022-04-29
Nubeqa	darolutamide	L02BB	4	4	Patients should be monitored for adverse reactions of BCRP, OATP1B1 and OATP1B3 substrates as co-administration with darolutamide may increase the plasma concentrations of these substrates.	2020-03-27
Nubeqa	darolutamide	L02BB	4	5	CYP3A4, P-gp and BCRP inhibitors.	2020-03-27
Nubeqa	darolutamide	L02BB	4	5	Darolutamide is a substrate of CYP3A4, P-gp and breast cancer resistance protein (BCRP).	2020-03-27
Nubeqa	darolutamide	L02BB	4	5	No clinically relevant drug-drug interaction is expected in case of CYP3A4, P-gp or BCRP inhibitor administration.	2020-03-27
Nubeqa	darolutamide	L02BB	4	5	Darolutamide may be given concomitantly with CYP3A4, P-gp or BCRP inhibitors.	2020-03-27
Nubeqa	darolutamide	L02BB	4	5	Administration of itraconazole (200 mg twice daily on day 1 and once daily on the following 7 days), a strong CYP3A4, P-gp and BCRP inhibitor, with a single dose of darolutamide (600 mg on day 5 together with food) resulted in a 1.7-fold increase in mean exposure (AUC0-72) and a 1.4-fold increase of Cmax of darolutamide.	2020-03-27
Nubeqa	darolutamide	L02BB	4	5	BCRP, OATP1B1 and OATP1B3 substrates.	2020-03-27
Nubeqa	darolutamide	L02BB	4	5	Darolutamide is an inhibitor of breast cancer resistance protein (BCRP) and Organic Anion.	2020-03-27
Nubeqa	darolutamide	L02BB	4	5	Selection of an alternative concomitant medicinal product with less potential to inhibit BCRP,.	2020-03-27
Nubeqa	darolutamide	L02BB	4	5	Co-administration of darolutamide with other BCRP substrates should be avoided where possible.	2020-03-27
Nubeqa	darolutamide	L02BB	4	5	BCRP, OATP1B1 and OATP1B3 substrates (e.g.	2020-03-27
Nubeqa	darolutamide	L02BB	4	5	Therefore, it is recommended to monitor patients for adverse reactions of BCRP,.	2020-03-27
Darunavir Krka	darunavir	J05AE10	4	5	(P-gp, BCRP and/or OATP1B1/3 inhibition).	2018-01-26	Darunavir Krka		Yes
Darunavir Mylan	darunavir	J05AE10	4	5	(P-gp, BCRP and/or OATP1B1/3 inhibition).	2017-01-03	Darunavir Mylan		Yes
Prezista	darunavir	J05AE10	4	5	(P-gp, BCRP and/or OATP1B1/3 inhibition).	2007-02-11	Prezista			Yes
Rezolsta	darunavir, cobicistat	J05	4	5	Cobicistat inhibits the transporters p-glycoprotein (P-gp), BCRP, MATE1, OATP1B1 and OATP1B3.	2014-11-19	Rezolsta					Yes
Rezolsta	darunavir, cobicistat	J05	4	5	Co-administration of darunavir/cobicistat and medicinal products primarily metabolised by CYP3A or transported by P-gp, BCRP, MATE1, OATP1B1 and OATP1B3 may result in increased systemic exposure to such medicinal products, which could increase or prolong their therapeutic effect and adverse reactions (see section 4.3 or table below).	2014-11-19
Rezolsta	darunavir, cobicistat	J05	4	5	(P-gp, BCRP and/or OATP1B1/3 inhibition).	2014-11-19
Symtuza	darunavir, cobicistat, emtricitabine, tenofovir alafenamide	J05	4	5	Cobicistat inhibits the transporters p-glycoprotein (P-gp), BCRP, MATE1, OATP1B1 and OATP1B3.	2017-09-21	Symtuza					Yes
Symtuza	darunavir, cobicistat, emtricitabine, tenofovir alafenamide	J05	4	5	Co-administration of Symtuza and medicinal products primarily metabolised by CYP3A or transported by P-gp, BCRP, MATE1, OATP1B1 and OATP1B3 may result in increased systemic exposure to such medicinal products, which could increase or prolong their therapeutic effect and adverse reactions (see section 4.3 or table below).	2017-09-21
Symtuza	darunavir, cobicistat, emtricitabine, tenofovir alafenamide	J05	4	5	(BCRP).	2017-09-21
Symtuza	darunavir, cobicistat, emtricitabine, tenofovir alafenamide	J05	4	5	Medicinal products that strongly affect P-gp activity and BCRP may lead to changes in tenofovir alafenamide absorption.	2017-09-21
Symtuza	darunavir, cobicistat, emtricitabine, tenofovir alafenamide	J05	4	5	(P-gp, BCRP and/or OATP1B1/3 inhibition).	2017-09-21
Exviera	dasabuvir	J05AP09	4	5	Medicinal products transported by BCRP.	2015-01-14
Exviera	dasabuvir	J05AP09	4	5	Dasabuvir is an inhibitor of BCRP in vivo.	2015-01-14
Exviera	dasabuvir	J05AP09	4	5	Co-administration of dasabuvir with ombitasvir/paritaprevir/ritonavir together with medicinal products that are substrates of BCRP may increase plasma concentrations of these transporter substrates, potentially requiring dose 9 adjustment/clinical monitoring.	2015-01-14
Exviera	dasabuvir	J05AP09	4	5	Dasabuvir is a substrate of P-gp and BCRP and its major metabolite M1 is a substrate of OCT1 in vitro.	2015-01-14
Exviera	dasabuvir	J05AP09	4	5	Inhibition of P-gp and BCRP is not expected to show clinically relevant increases in exposures of dasabuvir (Table 2).	2015-01-14
Exviera	dasabuvir	J05AP09	4	5	BCRP inhibition by paritaprevir, ritonavir and dasabuvir.	2015-01-14
Exviera	dasabuvir	J05AP09	4	5	BCRP inhibition by paritaprevir, ritonavir and dasabuvir.	2015-01-14
Exviera	dasabuvir	J05AP09	4	5	BCRP and P- gp inhibition by paritaprevir, ritonavir and dasabuvir dasabu vir ombitas vir/parit aprevir/r itonavir.	2015-01-14
Exviera	dasabuvir	J05AP09	4	5	OATP1B inhibition by paritaprevir and BCRP inhibition by dasabuvir paritaprevir, and ritonavir.	2015-01-14
Exviera	dasabuvir	J05AP09	4	5	OATP/BCRP.	2015-01-14
Exviera	dasabuvir	J05AP09	5	3	Since dasabuvir is a BCRP substrate, distribution to the milk may change if this transporter is inhibited or induced by co-administration of other medicinal products.	2015-01-14
Deferasirox Accord	deferasirox	V03AC03	5	2	The transporters MRP2 and MXR (BCRP) are involved in the biliary excretion of deferasirox.	2020-01-09	Deferasirox Accord		Yes
Deferasirox Mylan	deferasirox	V03AC03	5	2	The transporters MRP2 and MXR (BCRP) are involved in the biliary excretion of deferasirox.	2019-09-26	Deferasirox Mylan		Yes
Exjade	deferasirox	V03AC03	5	2	The transporters MRP2 and MXR (BCRP) are involved in the biliary excretion of deferasirox.	2006-08-28	Exjade			Yes
Quofenix	delafloxacin	J01MA23	5	2	BCRP, OAT1, OAT3, OCT1, OCT2, OATP1B1, OATP1B3, MATE1, MATE2K and BSEP.	2019-12-16
Quofenix	delafloxacin	J01MA23	5	2	Delafloxacin is a probable substrate of BCRP.	2019-12-16
Deltyba	delamanid	J04AK06	4	5	MDR1(p-gp), BCRP, OATP1, OATP3, OCT1, OCT2, OATP1B1, OATP1B3 and BSEP, at concentrations of approximately 5 to 20-fold greater than the Cmax at steady state.	2014-04-27
Sotyktu	deucravacitinib	L04AA	4	5	Deucravacitinib does not meaningfully impact plasma exposures of rosuvastatin (BCRP and OATP substrate), methotrexate (substrate of BCRP and renal transporters), mycophenolate mofetil (MMF).	2023-03-24
Sotyktu	deucravacitinib	L04AA	4	5	Medicinal products that are inhibitors or inducers of CYP enzymes or transporters such as cyclosporine (dual P-gp/breast cancer resistance protein [BCRP] inhibitor), fluvoxamine (strong.	2023-03-24
Sotyktu	deucravacitinib	L04AA	5	2	P-glycoprotein (P-gp) and breast cancer resistance protein (BCRP) and uptake transporter OCT1.	2023-03-24
Sotyktu	deucravacitinib	L04AA	5	2	(1A1, 1A4, 1A6, 1A9, 2B7), CES2 and drug transporters (P-gp, BCRP, OATP1B1, OATP1B3, BSEP,.	2023-03-24
Kapruvia	difelikefalin	V03AX	5	2	In addition, difelikefalin is not an inhibitor of BCRP, BSEP, LAT1, MATE1, MATE2-K, MRP2,.	2022-04-25
Kapruvia	difelikefalin	V03AX	5	2	PEPT2, and is not a substrate for ASBT, BCRP, BSEP, LAT1, MATE1, MATE2-K, MRP2, OAT1,.	2022-04-25
Skilarence	dimethyl fumarate	L04AX07	5	2	In vitro studies have shown that dimethyl fumarate at a therapeutic dose does not inhibit CYP3A4/5 and BCRP and is a weak P-glycoprotein inhibitor.	2017-06-23
Tivicay	dolutegravir	J05AX12	4	5	UGT1A3, UGT1A9, CYP3A4, Pgp, and BCRP; therefore medicinal products that induce those enzymes may decrease dolutegravir plasma concentration and reduce the therapeutic effect of dolutegravir (see Table 3).	2014-01-16
Tivicay	dolutegravir	J05AX12	5	2	P450 (CYP)1A2, CYP2A6, CYP2B6, CYP2C8, CYP2C9, CYP2C19, CYP2D6 CYP3A, uridine diphosphate glucuronosyl transferase (UGT)1A1 or UGT2B7, or the transporters Pgp, BCRP, BSEP, OATP1B1,.	2014-01-16
Dovato	dolutegravir, lamivudine	J05AR	4	5	Dolutegravir is also a substrate of UGT1A3, UGT1A9, CYP3A4, P-glycoprotein (P-gp), and breast cancer resistance protein (BCRP).	2022-06-10	Dovato					Yes
Dovato	dolutegravir, lamivudine	J05AR	4	5	Although lamivudine is a substrate of BCRP and P-gp in vitro, given its high absolute bioavailability, (see section 5.2), inhibitors of these efflux transporters are unlikely to result in a clinically relevant impact on lamivudine concentrations.	2022-06-10
Dovato	dolutegravir, lamivudine	J05AR	5	2	UGT2B7, or the transporters Pgp, BCRP, BSEP, organic anion transporting polypeptide (OATP) 1B1,.	2022-06-10
Dovato	dolutegravir, lamivudine	J05AR	5	2	In vitro, lamivudine did not inhibit or induce CYP enzymes (such as CYP3A4, CYP2C9 or CYP2D6) and demonstrated no or weak inhibition of OATP1B1, OAT1B3, OCT3, BCRP, P-gp, MATE1 or MATE2-K. Lamivudine is therefore not expected to affect the plasma concentrations of medicinal products that are substrates of these enzymes or transporters.	2022-06-10
Juluca	dolutegravir, rilpivirine	J05AR	4	5	Dolutegravir is also a substrate of UGT1A3, UGT1A9, cytochrome P450 (CYP)3A4, P- glycoprotein (P-gp), and breast cancer resistance protein (BCRP); therefore medicinal products that induce those enzymes may decrease dolutegravir plasma concentration and reduce the therapeutic effect of dolutegravir (see Table 1).	2018-05-16	Juluca					Yes
Juluca	dolutegravir, rilpivirine	J05AR	5	2	P450 (CYP)1A2, CYP2A6, CYP2B6, CYP2C8, CYP2C9, CYP2C19, CYP2D6 CYP3A, uridine diphosphate glucuronosyl transferase (UGT)1A1 or UGT2B7, or the transporters Pgp, BCRP, BSEP, OATP1B1,.	2018-05-16
Pifeltro	doravirine	J05AG06	4	5	(Inhibition of BCRP).	2018-11-22
Copiktra	duvelisib	L01EM04	5	2	Duvelisib is a substrate of P-glycoprotein (P-gp) and breast cancer-resistant protein (BCRP).	2021-05-19
Copiktra	duvelisib	L01EM04	5	2	Duvelisib is highly absorbed following an oral dose and therefore no clinically relevant effect of P-gp and BCRP inhibitors is expected.	2021-05-19
Copiktra	duvelisib	L01EM04	5	2	OAT3, OCT1, OCT2, OATP1B1, OATP1B3, BCRP, or P-gp are unlikely.	2021-05-19
Copiktra	duvelisib	L01EM04	5	2	Therefore, interaction studies with Pgp, BCRP and CYP2C8 are considered not necessary.	2021-05-19
Zepatier	elbasvir, grazoprevir	J05AP54	4	5	The potential for grazoprevir to be a breast cancer resistance protein (BCRP) substrate cannot be excluded.	2016-07-22
Zepatier	elbasvir, grazoprevir	J05AP54	4	5	Elbasvir and grazoprevir are inhibitors of the drug transporter BCRP at the intestinal level in humans and may increase plasma concentrations of co-administered BCRP substrates.	2016-07-22
Zepatier	elbasvir, grazoprevir	J05AP54	4	5	(primarily due to intestinal BCRP inhibition).	2016-07-22
Zepatier	elbasvir, grazoprevir	J05AP54	4	5	(intestinal BCRP inhibition).	2016-07-22
Zepatier	elbasvir, grazoprevir	J05AP54	4	5	(intestinal BCRP inhibition).	2016-07-22
Zepatier	elbasvir, grazoprevir	J05AP54	4	5	(primarily due to intestinal BCRP inhibition).	2016-07-22
Zepatier	elbasvir, grazoprevir	J05AP54	4	5	(primarily due to intestinal BCRP inhibition and CYP3A inhibition).	2016-07-22
Zepatier	elbasvir, grazoprevir	J05AP54	4	5	(possibly due to intestinal BCRP inhibition).	2016-07-22
Revolade	eltrombopag	B02BX05	4	5	Administration of eltrombopag 75 mg once daily for 5 days with a single 10 mg dose of the OATP1B1 and BCRP substrate rosuvastatin to 39 healthy adult subjects increased plasma rosuvastatin Cmax 103.	2010-03-11	Revolade			Yes
Revolade	eltrombopag	B02BX05	4	5	OATP1B1 and BCRP substrates.	2010-03-11
Revolade	eltrombopag	B02BX05	4	5	methotrexate) and BCRP (e.g.	2010-03-11
Revolade	eltrombopag	B02BX05	4	5	A decrease in eltrombopag exposure was observed with co-administration of 200 mg and 600 mg ciclosporin (a BCRP inhibitor).	2010-03-11
Revolade	eltrombopag	B02BX05	5	2	Eltrombopag is a substrate for BCRP, but is not a substrate for P-glycoprotein or OATP1B1.	2010-03-11
Revolade	eltrombopag	B02BX05	5	2	In vitro studies demonstrate that eltrombopag is an inhibitor of the OATP1B1 transporter and an inhibitor of the BCRP transporter and eltrombopag increased exposure of the OATP1B1 and BCRP substrate rosuvastatin in a clinical drug interaction study (see section 4.5).	2010-03-11
Revolade	eltrombopag	B02BX05	5	2	In vitro studies also demonstrated that eltrombopag is a breast cancer resistance protein (BCRP) substrate and inhibitor (IC50 value of 2.7 μM [1.2 μg/ml]).	2010-03-11	Genvoya					Yes
Genvoya	elvitegravir, cobicistat, emtricitabine, tenofovir alafenamide	J05AR	4	5	Cobicistat is an inhibitor of the following transporters: P-gp, breast cancer resistance protein (BCRP), organic anion transporting polypeptide (OATP) 1B1 and OATP1B3.	2015-11-19
Genvoya	elvitegravir, cobicistat, emtricitabine, tenofovir alafenamide	J05AR	4	5	Co-administration with medicinal products that are substrates of P-gp, BCRP, OATP1B1 and OATP1B3 may result in increased plasma concentrations of these products.	2015-11-19
Genvoya	elvitegravir, cobicistat, emtricitabine, tenofovir alafenamide	J05AR	4	5	Tenofovir alafenamide is transported by P-gp and BCRP.	2015-11-19
Genvoya	elvitegravir, cobicistat, emtricitabine, tenofovir alafenamide	J05AR	4	5	Medicinal products that strongly affect P-gp and BCRP activity may lead to changes in tenofovir alafenamide absorption.	2015-11-19
Genvoya	elvitegravir, cobicistat, emtricitabine, tenofovir alafenamide	J05AR	4	5	As such, tenofovir alafenamide exposures following administration of Genvoya are not expected to be further increased when used in combination with another P-gp and/or BCRP inhibitor (e.g., ketoconazole).	2015-11-19
Genvoya	elvitegravir, cobicistat, emtricitabine, tenofovir alafenamide	J05AR	4	5	Inhibitors of OATP and BCRP include ciclosporin.	2015-11-19
Stribild	elvitegravir, cobicistat, emtricitabine, tenofovir disoproxil	J05AR09	4	5	The transporters that cobicistat inhibits include P-gp, BCRP, OATP1B1 and OATP1B3.	2013-05-24	Stribild					Yes
Stribild	elvitegravir, cobicistat, emtricitabine, tenofovir disoproxil	J05AR09	4	5	CYP2D6, or are substrates of P-gp, BCRP, OATP1B1 or OATP1B3 may result in increased plasma concentrations of those products, which could increase or prolong their therapeutic effect and adverse reactions (see Concomitant use contraindicated and section 4.3).	2013-05-24
Jardiance	empagliflozin	A10BK03	4	5	Empagliflozin is a substrate of P-glycoprotein (P-gp) and breast cancer resistance protein (BCRP).	2014-05-22	Glyxambi					Yes
Glyxambi	empagliflozin, linagliptin	A10BD19	5	2	Empagliflozin is a substrate of P-glycoprotein (P-gp) and breast cancer resistance protein (BCRP).	2016-11-11	Synjardy					Yes
Synjardy	empagliflozin, metformin	A10BD20	4	5	Empagliflozin is a substrate of P-glycoprotein (P-gp) and breast cancer resistance protein (BCRP).	2015-05-27	Odefsey					Yes
Odefsey	emtricitabine, rilpivirine, tenofovir alafenamide	J05AR19	4	5	Tenofovir alafenamide is transported by P-gp and breast cancer resistance protein (BCRP).	2016-06-21
Odefsey	emtricitabine, rilpivirine, tenofovir alafenamide	J05AR19	4	5	Medicinal products that affect P-gp and BCRP activity may lead to changes in tenofovir alafenamide absorption.	2016-06-21
Odefsey	emtricitabine, rilpivirine, tenofovir alafenamide	J05AR19	4	5	Co-administration of Odefsey with other medicinal products that inhibit P-gp and BCRP activity (e.g., ketoconazole, fluconazole, itraconazole, posaconazole, voriconazole, ciclosporin) is expected to increase the absorption and plasma concentration of tenofovir alafenamide.	2016-06-21
Descovy	emtricitabine, tenofovir alafenamide	J05AR17	4	5	(BCRP).	2016-04-21	Descovy					Yes
Descovy	emtricitabine, tenofovir alafenamide	J05AR17	4	5	Medicinal products that strongly affect P-gp and BCRP activity may lead to changes in tenofovir alafenamide absorption.	2016-04-21
Descovy	emtricitabine, tenofovir alafenamide	J05AR17	4	5	Co-administration of Descovy with other medicinal products that inhibit P-gp and BCRP activity (e.g., cobicistat, ritonavir, ciclosporin) is expected to increase the absorption and plasma concentration of tenofovir alafenamide.	2016-04-21
Braftovi	encorafenib	L01EC03	4	5	In vivo, encorafenib is an inhibitor of OATP1B1, OATP1B3 and/or BCRP.	2018-09-19
Braftovi	encorafenib	L01EC03	4	5	Coadministration of encorafenib with OATP1B1, OATP1B3 or BCRP substrates (such as rosuvastatin, atorvastatin, methotrexate) can result in increased concentrations (see section 5.2).	2018-09-19
Braftovi	encorafenib	L01EC03	5	2	Repeated administration of encorafenib 450 mg once daily and binimetinib 45 mg twice daily with a single dose of rosuvastatin (a OATP1B1, OATP1B3 and BCRP substrate) increased rosuvastatin.	2018-09-19
Braftovi	encorafenib	L01EC03	5	2	BCRP transporters.	2018-09-19
Padcev	enfortumab vedotin	L01FX13	5	2	In vitro studies determined that MMAE was not a substrate of breast cancer resistance protein (BCRP), multidrug resistance-associated protein 2 (MRP2), organic anion transporting polypeptide 1B1 or 1B3 (OATP1B1 or OATP1B3), organic cation transporter 2 (OCT2), or organic anion transporter 1 or 3 (OAT1 or OAT3).	2022-04-13
Padcev	enfortumab vedotin	L01FX13	5	2	MMAE was not an inhibitor of the bile salt export pump (BSEP), P-gp, BCRP, MRP2, OCT1, OCT2, OAT1, OAT3, OATP1B1, or OATP1B3 at clinically relevant concentrations.	2022-04-13
Rozlytrek	entrectinib	L01EX14	4	5	Effect of entrectinib on BCRP substrates.	2020-07-31
Rozlytrek	entrectinib	L01EX14	4	5	Inhibition of BCRP was observed in in vitro studies.	2020-07-31
Rozlytrek	entrectinib	L01EX14	4	5	The clinical relevance of this inhibition is unknown, but caution is advised when sensitive oral BCRP substrates (e.g.	2020-07-31
Rozlytrek	entrectinib	L01EX14	5	2	Entrectinib is not a substrate of BCRP but M5 is a substrate of.	2020-07-31
Rozlytrek	entrectinib	L01EX14	5	2	BCRP.	2020-07-31
Xtandi	enzalutamide	L02BB04	4	5	BCRP substrates.	2013-06-21
Xtandi	enzalutamide	L02BB04	4	5	At steady-state, enzalutamide did not cause a clinically meaningful change in exposure to the probe breast cancer resistance protein (BCRP) substrate rosuvastatin in patients with prostate cancer that received a single oral dose of rosuvastatin before and concomitantly with enzalutamide (concomitant administration followed at least 55 days of once daily dosing of 160 mg enzalutamide).	2013-06-21
Xtandi	enzalutamide	L02BB04	4	5	No dose adjustment is necessary when a. BCRP substrate is co-administered with Xtandi.	2013-06-21
Xtandi	enzalutamide	L02BB04	5	2	Enzalutamide is not a substrate of the efflux transporters P-gp or BCRP.	2013-06-21
Xtandi	enzalutamide	L02BB04	5	2	N-desmethyl enzalutamide is not a substrate for P-gp or BCRP.	2013-06-21
Xerava	eravacycline	J01AA	5	2	Eravacycline is a substrate for the transporters P-gp, OATP1B1 and OATP1B3 but not for BCRP.	2018-09-20
Xerava	eravacycline	J01AA	5	2	Eravacycline, TP-498 and TP-6208 are not inhibitors of BCRP, BSEP, OATP1B1, OATP1B3, OAT1,.	2018-09-20
Halaven	eribulin	L01XX41	4	5	Eribulin is not a substrate of breast cancer resistance protein (BCRP), organic anion (OAT1, OAT3, OATP1B1, OATP1B3), multi-drug resistance-associated protein (MRP2,.	2011-03-17	Halaven			Yes
Halaven	eribulin	L01XX41	4	5	At relevant clinical concentrations, eribulin did not inhibit BCRP, OCT1, OCT2, OAT1, OAT3,.	2011-03-17
Steglatro	ertugliflozin	A10BK04	5	2	Ertugliflozin is a substrate of P-glycoprotein (P-gp) and breast cancer resistance protein (BCRP) transporters.	2018-03-21
Segluromet	ertugliflozin, metformin hydrochloride	A10BD23	5	2	Ertugliflozin is a substrate of P-glycoprotein (P-gp) and breast cancer resistance protein (BCRP) transporters.	2018-03-23	Segluromet					Yes
Steglujan	ertugliflozin, sitagliptin	A10BD24	5	2	Ertugliflozin is a substrate of P-glycoprotein (P-gp) and breast cancer resistance protein (BCRP) transporters.	2018-03-23	Steglujan					Yes
Spravato	esketamine	N06AX27	5	2	Esketamine is not a substrate of transporters P-glycoprotein (P-gp; multidrug resistance protein 1), breast cancer resistance protein (BCRP), or organic anion transporter (OATP) 1B1, or OATP1B3.	2019-12-18
Drovelis	estetrol, drospirenone	G03	5	2	In vitro studies indicated that estetrol is a substrate of P-gp and BCRP transporters.	2021-05-19
Drovelis	estetrol, drospirenone	G03	5	2	Co-administration of drugs that affect the activity of P-gp and BCRP is however unlikely to result in a clinically relevant drug interaction with estetrol.	2021-05-19
Lydisilka	estetrol, drospirenone	G03	5	2	In vitro studies indicated that estetrol is a substrate of P-gp and BCRP transporters.	2021-05-19	Lydisilka	Yes
Lydisilka	estetrol, drospirenone	G03	5	2	Co-administration of drugs that affect the activity of P-gp and BCRP is however unlikely to result in a clinically relevant drug interaction with estetrol.	2021-05-19
Inrebic	fedratinib	L01EJ02	4	5	In in vitro studies, fedratinib inhibits P-glycoprotein (P-gp), breast cancer resistance protein (BCRP),.	2021-02-08
Inrebic	fedratinib	L01EJ02	4	5	Co- administration of a single dose of fedratinib (600 mg) with a single dose of digoxin (P-gp substrate: 0.25 mg), rosuvastatin (OATP1B1/1B3 and BCRP substrate: 10 mg), and metformin (OCT2 and.	2021-02-08
Fintepla	fenfluramine	N03	5	2	Fenfluramine and norfenfluramine were not in vitro substrates of P-glycoprotein, BCRP, OATP1B1,.	2020-12-18
Cholib	fenofibrate, simvastatin	C10BA04	4	4	Simvastatin is a substrate of the Breast Cancer Resistant Protein (BCRP) efflux transporter.	2013-08-26	Cholib		Yes
Cholib	fenofibrate, simvastatin	C10BA04	4	4	Concomitant administration of products that are inhibitors of BCRP (e.g., elbasvir and grazoprevir) may lead to increased plasma concentrations of simvastatin and an increased risk of myopathy; therefore, a dose adjustment of simvastatin should be considered depending on the prescribed dose.	2013-08-26
Cholib	fenofibrate, simvastatin	C10BA04	4	5	Inhibitors of Breast Cancer Resistant Protein (BCRP).	2013-08-26
Cholib	fenofibrate, simvastatin	C10BA04	4	5	Concomitant administration of medicinal products that are inhibitors of BCRP, including products containing elbasvir or grazoprevir, may lead to increased plasma concentrations of simvastatin and an increased risk of myopathy (see sections 4.2 and 4.4).	2013-08-26
Cholib	fenofibrate, simvastatin	C10BA04	5	2	Simvastatin is a substrate of CYP 3A4 and of the efflux transporter BCRP.	2013-08-26
Dificlir	fidaxomicin	A07AA12	4	5	Fidaxomicin does not have a clinically significant effect on the exposure of rosuvastatin, a substrate for the transporters OATP2B1 and BCRP.	2011-12-05	Dificlir			Yes
Dificlir	fidaxomicin	A07AA12	5	2	BCRP, MRP2 and OATP2B1, but were not found to be substrates.	2011-12-05
Dificlir	fidaxomicin	A07AA12	5	2	Under conditions of clinical use, fidaxomicin has no clinically relevant effect on the exposure of rosuvastatin, a substrate for OATP2B1 and BCRP (see section 4.5).	2011-12-05
Jyseleca	filgotinib	L04AA45	5	2	OATP/BCRP).	2020-09-24
Jyseleca	filgotinib	L04AA45	5	2	(Inhibition of OATP and BCRP).	2020-09-24
Jyseleca	filgotinib	L04AA45	5	2	In vitro studies indicate that filgotinib and GS-829845 are not inhibitors of P-gp, BCRP, OCT1, BSEP,.	2020-09-24
Kerendia	finerenone	C09	5	2	Multiple doses of 40 mg finerenone once daily had no clinically relevant effect on AUC and Cₘₐₓ of the breast cancer resistance protein (BCRP) and organic anion transporting polypeptides (OATP) substrate rosuvastatin.	2022-02-16
Nulibry	fosdenopterin	A16AX19	5	2	Inhibition of P-gp, BCRP, OATP1B1,.	2022-09-15
Nulibry	fosdenopterin	A16AX19	5	2	Fosdenopterin is not a substrate of P-gp, BCRP, OAT1, OAT3, OATP1B1, OATP1B3,.	2022-09-15
Tavlesse	fostamatinib	B02BX	4	6	BCRP and P-gp substrate.	2020-01-09
Tavlesse	fostamatinib	B02BX	4	6	BCRP substrates (e.g.	2020-01-09
Tavlesse	fostamatinib	B02BX	4	5	R406 is a substrate of P-gp but not of other major transporters (OAT1/3, OCT2, OATP1B1/3, MRP2, and BCRP).	2020-01-09
Tavlesse	fostamatinib	B02BX	4	6	CYP3A4 and BCRP, and can induce CYP2C8 activity.	2020-01-09
Rukobia	fostemsavir	J05AX	4	4	Dose modifications and/or careful titration of dose is recommended for certain statins that are substrates of OATP1B1/3 or BCRP (rosuvastatin, atorvastatin, pitavastatin, simvastatin and fluvastatin) when co-administered with fostemsavir (see section 4.5).	2021-02-04
Rukobia	fostemsavir	J05AX	4	4	When fostemsavir is co-administered with tenofovir alafenamide (TAF), temsavir is expected to increase plasma concentrations of TAF via inhibition of OATP1B1/3 and/or BCRP.	2021-02-04
Rukobia	fostemsavir	J05AX	4	5	Temsavir is a substrate of P-glycoprotein (P-gp) and breast cancer resistance protein (BCRP), but not of organic anion transporters OATP1B1 or OATP1B3.	2021-02-04
Rukobia	fostemsavir	J05AX	4	5	Fostemsavir may be co-administered with strong CYP3A4, BCRP and/or P-gp inhibitors (e.g., clarithromycin, itraconazole, posaconazole, and voriconazole) without dose adjustment based on the results of clinical drug interaction studies with cobicistat and ritonavir.	2021-02-04
Rukobia	fostemsavir	J05AX	4	5	Additionally, temsavir and its two metabolites (BMS-646915 and BMS-930644) inhibited BCRP (IC50.	2021-02-04
Rukobia	fostemsavir	J05AX	4	5	Based on these data, temsavir is expected to affect the pharmacokinetics of active substances that are substrates of OATP1B1/3 or BCRP (e.g.	2021-02-04
Rukobia	fostemsavir	J05AX	4	5	(inhibition of OATP1B1/3 and/or BCRP).	2021-02-04
Rukobia	fostemsavir	J05AX	4	5	BCRP)1.	2021-02-04
Rukobia	fostemsavir	J05AX	4	5	BCRP)1.	2021-02-04
Rukobia	fostemsavir	J05AX	4	5	(inhibition of CYP enzymes and/or BCRP)1.	2021-02-04
Rukobia	fostemsavir	J05AX	4	5	(inhibition of OATP1B1/3 and/or BCRP).	2021-02-04
Rukobia	fostemsavir	J05AX	4	5	OATP1B1/3 and/or BCRP inhibition by temsavir.	2021-02-04
Rukobia	fostemsavir	J05AX	4	5	Although not studied, use the lowest possible starting dose of other statins that are substrates of OATP1B1/3 and/or BCRP with careful monitoring for HMG-CoA reductase inhibitor- associated adverse reactions.	2021-02-04
Rukobia	fostemsavir	J05AX	4	5	BCRP.	2021-02-04
Lytgobi	futibatinib	L01XE51	4	5	Effect of futibatinib on P-gp and BCRP substrates.	2023-07-04
Lytgobi	futibatinib	L01XE51	4	5	In vitro, futibatinib is an inhibitor of P-gp and BCRP.	2023-07-04
Lytgobi	futibatinib	L01XE51	4	5	Co-administration of futibatinib with P-gp (e.g., digoxin, dabigatran, colchicine) or BCRP (e.g, rosuvastatin) substrates may increase their exposure.	2023-07-04
Lytgobi	futibatinib	L01XE51	5	2	In vitro studies indicated that futibatinib inhibited P-gp and BCRP, but didnt inhibit OAT1, OAT3,.	2023-07-04
Lytgobi	futibatinib	L01XE51	5	2	Futibatinib is a substrate of P-gp and BCRP in vitro.	2023-07-04
Lytgobi	futibatinib	L01XE51	5	2	Inhibition of BCRP is not expected to result in clinically relevant changes in the exposure of futibatinib.	2023-07-04
Ztalmy	ganaxolone	N03AX	5	2	Ganaxolone does not inhibit BCRP, P-gp, MATE1, MATE2-K, OAT1,.	2023-07-26
Ztalmy	ganaxolone	N03AX	5	2	Ganaxolone is not a substrate for BCRP, P-gp,.	2023-07-26
Gefitinib Mylan	gefitinib	L01XE02	4	5	Gefitinib inhibits the transporter protein BCRP in vitro, but the clinical relevance of this finding is unknown.	2018-09-27	Gefitinib Mylan		Yes
Iressa	gefitinib	L01XE02	4	5	Gefitinib inhibits the transporter protein BCRP in vitro, but the clinical relevance of this finding is unknown.	2009-06-24	Iressa			Yes
Mylotarg	gemtuzumab ozogamicin	0	5	2	P-gp, breast cancer resistance protein (BCRP), bile salt export pump (BSEP), multidrug resistance associated protein (MRP) 2, multidrug and toxin extrusion protein (MATE)1 and MATE2K, organic anion transporter.	2018-04-19
Xospata	gilteritinib	L01EX13	4	4	Caution is required when concomitantly prescribing gilteritinib with medicinal products that are strong inhibitors of CYP3A, P-gp and/or breast cancer resistant protein (BCRP) (such as, but not limited to, voriconazole, itraconazole, posaconazole and clarithromycin) because they can increase gilteritinib exposure.	2019-10-24
Xospata	gilteritinib	L01EX13	4	4	Alternative medicinal products that do not strongly inhibit CYP3A, P-gp and/or BCRP activity should be considered.	2019-10-24
Xospata	gilteritinib	L01EX13	4	5	CYP3A, P-gp and/or BCRP inhibitors.	2019-10-24
Xospata	gilteritinib	L01EX13	4	5	Strong inhibitors of CYP3A, P-gp and/or BCRP (e.g., voriconazole, itraconazole, posaconazole, clarithromycin, erythromycin, captopril, carvedilol, ritonavir, azithromycin) can increase gilteritinib plasma concentrations.	2019-10-24
Xospata	gilteritinib	L01EX13	4	5	A single, 10 mg dose of gilteritinib co-administered with itraconazole (200 mg once daily for 28 days), a strong CYP3A, P-gp and BCRPinhibitor, to healthy subjects resulted in an approximate 20 increase in mean Cmax and 2.2-fold increase in mean AUCinf relative to subjects administered a single dose of gilteritinib alone.	2019-10-24
Xospata	gilteritinib	L01EX13	4	5	BCRP inhibitor (see section 4.4).	2019-10-24
Xospata	gilteritinib	L01EX13	4	5	Gilteritinib is an inhibitor of P-gp, BCRP and OCT1 in vitro.	2019-10-24
Xospata	gilteritinib	L01EX13	4	5	BCRP (e.g., mitoxantrone, methotrexate, rosuvastatin) and OCT1 (e.g., metformin).	2019-10-24
Xospata	gilteritinib	L01EX13	5	2	In vitro experiments demonstrated that gilteritinib is a substrate of P-gp and BCRP.	2019-10-24
Xospata	gilteritinib	L01EX13	5	2	Gilteritinib may potentially inhibit BCRP, P-gp and OCT1 at clinically relevant concentrations (see section 4.5).	2019-10-24
Daurismo	glasdegib	L01XX63	4	5	In vitro studies indicated that glasdegib may have the potential to inhibit P-glycoprotein (P-gp, gastrointestinal [GI] tract) and breast cancer resistance protein (BCRP, systemically and at the GI tract) mediated transport at clinically relevant concentrations.	2020-06-26
Daurismo	glasdegib	L01XX63	4	5	Therefore, narrow therapeutic index substrates of P-gp (e.g., digoxin) or BCRP should be used with caution in combination with glasdegib.	2020-06-26
Maviret	glecaprevir, pibrentasvir	J05AP57	4	5	(BCRP), and organic anion transporting polypeptide (OATP) 1B1/3.	2017-07-26
Maviret	glecaprevir, pibrentasvir	J05AP57	4	5	dabigatran etexilate, digoxin), BCRP (e.g.	2017-07-26
Maviret	glecaprevir, pibrentasvir	J05AP57	4	5	See Table 3 for specific recommendations on interactions with sensitive substrates of P-gp, BCRP, and OATP1B1/3.	2017-07-26
Maviret	glecaprevir, pibrentasvir	J05AP57	4	5	For other P-gp, BCRP, or OATP1B1/3 substrates, dose adjustment may be needed.	2017-07-26
Maviret	glecaprevir, pibrentasvir	J05AP57	4	5	Glecaprevir and pibrentasvir are substrates of the efflux transporters P-gp and/or BCRP.	2017-07-26
Maviret	glecaprevir, pibrentasvir	J05AP57	4	5	Co-administration of Maviret with medicinal products that inhibit P-gp and BCRP (e.g.	2017-07-26
Maviret	glecaprevir, pibrentasvir	J05AP57	4	5	(Induction of P- gp/BCRP/CYP3A.	2017-07-26
Maviret	glecaprevir, pibrentasvir	J05AP57	4	5	(P-gp, BCRP, and.	2017-07-26
Maviret	glecaprevir, pibrentasvir	J05AP57	4	5	(P-gp/BCRP inhibition).	2017-07-26
Maviret	glecaprevir, pibrentasvir	J05AP57	4	5	OATP1B1/3, P- gp, BCRP,.	2017-07-26
Maviret	glecaprevir, pibrentasvir	J05AP57	4	5	OATP1B1/3, P- gp, BCRP).	2017-07-26
Maviret	glecaprevir, pibrentasvir	J05AP57	4	5	OATP1B1/3, P- gp, BCRP).	2017-07-26
Maviret	glecaprevir, pibrentasvir	J05AP57	4	5	BCRP).	2017-07-26
Maviret	glecaprevir, pibrentasvir	J05AP57	5	2	P-gp, BCRP, and.	2017-07-26
Maviret	glecaprevir, pibrentasvir	J05AP57	5	2	P-gp and not excluded BCRP a.	2017-07-26
Locametz	gozetotide	V09I	5	2	Gozetotide is not a substrate of BCRP, P-gp, MATE1, MATE2-K, OAT1, OAT3 or OCT2.	2022-12-09
Locametz	gozetotide	V09I	5	2	Gozetotide is not an inhibitor of BCRP, BSEP, P-gp, MATE1, MATE2-K, OAT1, OAT3, OATP1B1, OATP1B3,.	2022-12-09
Intuniv	guanfacine	C02AC02	5	2	Based on in vitro studies, guanfacine is a substrate of OCT1 and OCT2, but not BCRP, OATP1B1,.	2015-09-17
Imbruvica	ibrutinib	L01EL01	4	5	Ibrutinib is a P-gp and breast cancer resistance protein (BCRP) inhibitor in vitro.	2014-10-21
Imbruvica	ibrutinib	L01EL01	4	5	BCRP after a therapeutic dose.	2014-10-21
Imbruvica	ibrutinib	L01EL01	4	5	To minimise the potential for an interaction in the GI tract, oral narrow therapeutic range, P-gp or BCRP substrates such as digoxin or methotrexate should be taken at least 6 hours before or after IMBRUVICA.	2014-10-21
Imbruvica	ibrutinib	L01EL01	4	5	Ibrutinib may also inhibit BCRP in the liver and increase the exposure of medicinal products that undergo BCRP-mediated hepatic efflux, such as rosuvastatin.	2014-10-21
Imbruvica	ibrutinib	L01EL01	5	2	Ibrutinib is an in vitro inhibitor of P-gp and BCRP (see section 4.5).	2014-10-21
Zydelig	idelalisib	L01XX47	4	5	Idelalisib and GS-563117 are substrates of P-gp and BCRP.	2014-09-18
Zydelig	idelalisib	L01XX47	4	5	A clinical drug interaction study found that co-administration of a single dose of 400 mg idelalisib with 400 mg once daily ketoconazole (a strong CYP3A, P-gp and BCRP inhibitor) resulted in a 26 increase in Cmax and a 79 increase in AUCinf of idelalisib.	2014-09-18
Zydelig	idelalisib	L01XX47	4	5	BCRP, OATP1B1, OATP1B3 and P-gp substrates.	2014-09-18
Zydelig	idelalisib	L01XX47	4	5	Co-administration of multiple doses of idelalisib 150 mg twice daily to healthy subjects resulted in comparable exposures for rosuvastatin (AUC 90 CI: 87, 121) and digoxin (AUC 90 CI: 98, 111), suggesting no clinically relevant inhibition of BCRP, OATP1B1/1B3 or systemic P-gp by idelalisib.	2014-09-18
Zydelig	idelalisib	L01XX47	5	2	CYP2C19, CYP2D6 or UGT1A1, or of the transporters P-gp, BCRP, OATP1B1, OATP1B3, OAT1,.	2014-09-18
Recarbrio	imipenem, cilastatin, relebactam	J01DH56	5	2	Relebactam does not inhibit the following hepatic and renal transporters in vitro at clinically relevant concentrations: OATP1B1, OATP1B3, OAT1, OAT3, OCT2, P-gp, BCRP, MATE1, MATE2K, or.	2020-02-13
Recarbrio	imipenem, cilastatin, relebactam	J01DH56	5	2	It is not a substrate of OAT1, OCT2, P-gp, BCRP,.	2020-02-13
Cresemba	isavuconazole	J02AC	4	5	Medicinal products transported by BCRP.	2015-10-15
Cresemba	isavuconazole	J02AC	4	5	Isavuconazole is an inhibitor in vitro of BCRP, and plasma concentrations of substrates of BCRP may therefore be increased.	2015-10-15
Cresemba	isavuconazole	J02AC	4	5	Caution is advised when isavuconazole is given concomitantly with substrates of BCRP.	2015-10-15
Cresemba	isavuconazole	J02AC	4	5	(BCRP, OAT1, OAT3 substrate).	2015-10-15
Cresemba	isavuconazole	J02AC	4	5	(BCRP substrates).	2015-10-15
Cresemba	isavuconazole	J02AC	4	5	(BCRP inhibition).	2015-10-15
Cresemba	isavuconazole	J02AC	4	5	(CYP3A4/5 and/or BCRP substrates)).	2015-10-15
Cresemba	isavuconazole	J02AC	4	5	(CYP3A4/5 or BCRP inhibition).	2015-10-15
Kalydeco	ivacaftor	R07AX02	4	5	Ivacaftor and its metabolites are substrates of BCRP in vitro.	2012-07-23
Kalydeco	ivacaftor	R07AX02	4	5	Due to its high intrinsic permeability and low likelihood of being excreted intact, co-administration of BCRP inhibitors is not expected to alter exposure of ivacaftor and M1-IVA, while any potential changes in M6-IVA exposures are not expected to be clinically relevant.	2012-07-23
Kaftrio	ivacaftor, tezacaftor, elexacaftor	R07AX32	4	5	Resistance Protein (BCRP) but is not a substrate for OATP1B1 or OATP1B3.	2020-08-21
Kaftrio	ivacaftor, tezacaftor, elexacaftor	R07AX32	4	5	Exposure to ELX is not expected to be affected significantly by concomitant use of P-gp and BCRP inhibitors due to its high intrinsic permeability and low likelihood of being excreted intact.	2020-08-21
Kaftrio	ivacaftor, tezacaftor, elexacaftor	R07AX32	4	5	In vitro studies showed that TEZ is a substrate for the uptake transporter OATP1B1 and efflux transporters P-gp and BCRP.	2020-08-21
Kaftrio	ivacaftor, tezacaftor, elexacaftor	R07AX32	4	5	Exposure to TEZ is not expected to be affected significantly by concomitant inhibitors of OATP1B1, P-gp, or BCRP due to its high intrinsic permeability and low likelihood of being excreted intact.	2020-08-21
Kaftrio	ivacaftor, tezacaftor, elexacaftor	R07AX32	4	5	IVA and its metabolites are substrates of BCRP in vitro.	2020-08-21
Kaftrio	ivacaftor, tezacaftor, elexacaftor	R07AX32	4	5	Due to its high intrinsic permeability and low likelihood of being excreted intact, co-administration of BCRP inhibitors is not expected to alter exposure of IVA and M1-IVA, while any potential changes in M6-IVA exposures are not expected to be clinically relevant.	2020-08-21
Kaftrio	ivacaftor, tezacaftor, elexacaftor	R07AX32	4	5	ELX and IVA are inhibitors of BCRP.	2020-08-21
Kaftrio	ivacaftor, tezacaftor, elexacaftor	R07AX32	4	5	Co-administration of IVA/TEZ/ELX, and IVA may increase exposures of medicinal products that are substrates of BCRP, such as rosuvastatin.	2020-08-21
Kaftrio	ivacaftor, tezacaftor, elexacaftor	R07AX32	4	5	When used concomitantly with substrates of BCRP, appropriate monitoring should be used.	2020-08-21
Ninlaro	ixazomib	L01XG03	4	5	Ixazomib is not a substrate of BCRP, MRP2 or hepatic.	2016-11-21
Ninlaro	ixazomib	L01XG03	4	5	Ixazomib is not an inhibitor of P-gp, BCRP, MRP2, OATP1B1, OATP1B3, OCT2, OAT1,.	2016-11-21
Ketoconazole HRA	ketoconazole	J02AB02	4	5	Ketoconazole inhibits BCRP (Breast Cancer Resistance Protein) in in vitro studies.	2014-11-18
Ketoconazole HRA	ketoconazole	J02AB02	4	5	Data of inhibition indicate that risk of interaction with BCRP substrates cannot be excluded at the systemic level with very high doses of ketoconazole.	2014-11-18
Ketoconazole HRA	ketoconazole	J02AB02	4	5	However, ketoconazole may be an inhibitor of BCRP at the intestinal level at clinically relevant concentrations.	2014-11-18
Ketoconazole HRA	ketoconazole	J02AB02	4	5	Considering the rapid absorption of ketoconazole, intake of BCRP substrates should be postponed for 2 hours after ketoconazole intake.	2014-11-18
Tyverb	lapatinib	L01EH01	4	5	Lapatinib is a substrate for the transport proteins Pgp and BCRP.	2008-06-10	Tyverb			Yes
Tyverb	lapatinib	L01EH01	4	5	Lapatinib inhibits the transport proteins BCRP and OATP1B1 in vitro.	2008-06-10
Tyverb	lapatinib	L01EH01	4	5	It cannot be excluded that lapatinib will affect the pharmacokinetics of substrates of BCRP (e.g.	2008-06-10
Tyverb	lapatinib	L01EH01	5	2	In vitro studies indicate that lapatinib is a substrate for the transporters BCRP (ABCG1) and p-glycoprotein.	2008-06-10
Vitrakvi	larotrectinib	L01XE53	4	5	Effect of CYP3A, P-gp and BCRP inhibitors on larotrectinib.	2019-09-19
Vitrakvi	larotrectinib	L01XE53	4	5	Larotrectinib is a substrate of cytochrome P450 (CYP) 3A, P-glycoprotein (P-gp) and breast cancer resistance protein (BCRP).	2019-09-19
Vitrakvi	larotrectinib	L01XE53	4	5	BCRP inhibitors (e.g.	2019-09-19
Vitrakvi	larotrectinib	L01XE53	4	5	Clinical data in healthy adult subjects indicate that co-administration of a single 100 mg VITRAKVI dose with itraconazole (a strong CYP3A inhibitor and P-gp and BCRP inhibitor) 200 mg once daily for 7 days increased larotrectinib Cmax and AUC by 2.8-fold and 4.3-fold, respectively.	2019-09-19
Vitrakvi	larotrectinib	L01XE53	4	5	Clinical data in healthy adult subjects indicate that co-administration of a single 100 mg VITRAKVI dose with a single dose of 600 mg rifampicin (a P-gp and BCRP inhibitor) increased larotrectinib Cmax and AUC by 1.8-fold and 1.7-fold, respectively.	2019-09-19
Vitrakvi	larotrectinib	L01XE53	5	2	In vitro studies indicate that larotrectinib does not inhibit the transporters BCRP, P-gp, OAT1, OAT3,.	2019-09-19
Rayvow	lasmiditan	N02CC08	5	2	Lasmiditan inhibits P-gp, BCRP, and OCT1 efflux transporters in-vitro.	2022-08-17
Harvoni	ledispavir, sofosbuvir	J05AX65	4	5	Ledipasvir is an in vitro inhibitor of drug transporter P-gp and breast cancer resistance protein (BCRP) and may increase intestinal absorption of co-administered substrates for these transporters.	2014-11-17
Harvoni	ledispavir, sofosbuvir	J05AX65	4	5	Ledipasvir and sofosbuvir are substrates of drug transporter P-gp and BCRP while GS-331007 is not.	2014-11-17
Harvoni	ledispavir, sofosbuvir	J05AX65	4	5	Co-administration with medicinal products that inhibit P-gp and/or BCRP may increase ledipasvir and sofosbuvir plasma concentrations without increasing GS-331007 plasma concentration; Harvoni may be co-administered with P-gp and/or.	2014-11-17
Harvoni	ledispavir, sofosbuvir	J05AX65	4	5	BCRP inhibitors.	2014-11-17
Harvoni	ledispavir, sofosbuvir	J05AX65	4	5	BCRP).	2014-11-17
Harvoni	ledispavir, sofosbuvir	J05AX65	5	2	Sofosbuvir and GS-331007 are not inhibitors of drug transporters P-gp, BCRP, MRP2, BSEP, OATP1B1, OATP1B3, OCT1 and.	2014-11-17
Xenleta	lefamulin	J01XX	4	5	In vitro studies indicated that lefamulin acts as an inhibitor of OATP1B1, OATP1B3, BCRP, OCT1 and MATE1 transporters.	2020-07-27
Xenleta	lefamulin	J01XX	4	5	CYP3A, BCRP,.	2020-07-27
Arava	leflunomide	L04AA13	4	5	Effect on BCRP (Breast Cancer Resistance Protein) and /or organic anion transporting polypeptide B1 and B3 (OATP1B1/B3) substrates.	1999-09-02	Arava			Yes
[truncated: 442 more rows]

## Sheet: 9. BCRP Analysis
BCRP product	API	ATC code	Therapeutic area (MeSH)	Approval date		Warning text	SmPC section	Signal of clinical relevance? (Yes, no, unknown)	If unknown in 4.5, subcategory conclusion missing or unknown for real	If yes/Unknown, is there negative signal in the section as well?	SmPC section	Signal of clinical relevance? (Yes, no, unknown)	If yes/Unknown, is there negative signal in the section as well?	SmPC section	Signal of clinical relevance? (Yes, no, unknown)	If yes/Unknown, is there negative signal in the section as well?	SmPC section	Signal of clinical relevance? (Yes, no, unknown)	If yes/Unknown, is there negative signal in the section as well?	Consequence of signal? (Perpetrator) A= contraindication B= monitoring C= dose adjustment D= not recommended E= caution F= other G = unknown (if relevance also unknown)	Consequence of signal? (Perpetrator) A= contraindication B= monitoring C= dose adjustment D= not recommended E= caution F= other G = unknown (if relevance also unknown)	Consequence of signal? (Perpetrator) A= contraindication B= monitoring C= dose adjustment D= not recommended E= caution F= other G = unknown (if relevance also unknown)	Consequence of signal? (Perpetrator) A= contraindication B= monitoring C= dose adjustment D= not recommended E= caution F= other G = unknown (if relevance also unknown)	Consequence of signal? (Perpetrator) A= contraindication B= monitoring C= dose adjustment D= not recommended E= caution F= other G = unknown (if relevance also unknown)	Consequence of signal? (Victim) A= contraindication B= monitoring C= dose adjustment D= not recommended E= caution F= other G = unknown (if relevance also unknown)	Consequence of signal? (Victim)A= contraindication B= monitoring C= dose adjustment D= not recommended E= caution F= other G = unknown (if relevance also unknown)	Consequence of signal? (Victim) A= contraindication B= monitoring C= dose adjustment D= not recommended E= caution F= other G = unknown (if relevance also unknown)	Consequence of signal? (Victim)A= contraindication B= monitoring C= dose adjustment D= not recommended E= caution F= other G = unknown (if relevance also unknown)	SmPC	Text describes (presence or absence of) a perpetrator DDI	Text describes (presence or absence of) a victim DDI	in vitro data referred to in SmPC	in vivo data referred to in SmPC	Both in vivo/in vitro referred to in SmPC	signal perpetrator SmPC	signal victim SmPC	two or more substances, one is victim and one is perpetrator	Positive signal in vivo
[truncated: 177 more rows]

[truncated: 4 more sheets: 10. BCRP plots, 11. BCRP-ATC codes, 12. Venn 1B1 1B3 BCRP, 13. EMA_list]
